# Supplementary material for: Unique Features of Germline Variation in Five Egyptian Familial Breast Cancer Families Revealed by Exome Sequencing
Source: PLoS One. 2017 Jan 11;12(1):e0167581. doi: 10.1371/journal.pone.0167581 (PMC5226826; doi:10.1371/journal.pone.0167581)
Supplement: S1 Table — (XLSX) [file pone.0167581.s001.xlsx]

## Sheet: Sheet1
S1 Table. Variants in other predisposition genes for familial breast cancer
Gene	Function	Chr (hg19)	Start	End	Ref	Var	Var type	AA change	All 1kg	All ESP6500	dbSNP 144	ClinVar	SIFT	PolyPhen 2	Genotype	Affected	Unaffected	Total
ATM	intronic	chr11	108098243	108098243	A	G	.	.	0.0299521	.	rs3218693	.	.	.	het	1	0	1
ATM	intronic	chr11	108098460	108098461	AA	-	.	.	0.38119	0.3358	rs2066734	.	.	.	het	8	7	15
ATM	intronic	chr11	108100105	108100105	-	T	.	.	0.484824	.	rs11390378	.	.	.	hom	6	4	10
ATM	intronic	chr11	108100105	108100105	-	TT	.	.	.	.	rs11390378	.	.	.	hom	1	1	2
ATM	intronic	chr11	108100105	108100105	-	T	.	.	0.484824	.	rs11390378	.	.	.	hom	1	1	2
ATM	intronic	chr11	108101492	108101492	A	G	.	.	0.628994	.	rs661467	.	.	.	hom	1	0	1
ATM	intronic	chr11	108106326	108106326	A	G	.	.	0.0233626	.	rs2234996	.	.	.	het	2	0	2
ATM	exonic	chr11	108106435	108106435	A	G	nonsynonymous SNV	ATM:NM_000051:exon5:c.A370G:p.I124V	0.00139776	0.0027	rs148590073	CLINSIG=probable-non-pathogenic|unknown;CLNDBN=Hereditary_cancer-predisposing_syndrome|Ataxia-telangiectasia_syndrome;CLNREVSTAT=criteria_provided\x2c_multiple_submitters\x2c_no_conflicts|no_assertion_criteria_provided;CLNACC=RCV000115178.4|RCV000122843.1;CLNDSDB=MedGen:SNOMED_CT|MedGen:OMIM:Orphanet:SNOMED_CT;CLNDSDBID=C0027672:699346009|C0004135:208900:ORPHA100:68504005	T	B	het	1	0	1
ATM	exonic	chr11	108106443	108106443	T	A	nonsynonymous SNV	ATM:NM_000051:exon5:c.T378A:p.D126E	0.0623003	0.0658	rs2234997	CLINSIG=non-pathogenic;CLNDBN=Hereditary_cancer-predisposing_syndrome;CLNREVSTAT=criteria_provided\x2c_single_submitter;CLNACC=RCV000130989.2;CLNDSDB=MedGen:SNOMED_CT;CLNDSDBID=C0027672:699346009	T	B	het	1	0	1
ATM	intronic	chr11	108106782	108106782	C	T	.	.	0.662141	.	rs623860	.	.	.	hom	1	1	2
ATM	intronic	chr11	108115361	108115361	T	-	.	.	.	.	rs11298747	.	.	.	hom	7	5	12
ATM	intronic	chr11	108119615	108119615	-	A	.	.	.	.	rs779862061	.	.	.	het	1	1	2
ATM	intronic	chr11	108121410	108121410	-	T	.	.	0.40595	0.3252	rs34325032	CLINSIG=non-pathogenic;CLNDBN=Hereditary_cancer-predisposing_syndrome;CLNREVSTAT=criteria_provided\x2c_single_submitter;CLNACC=RCV000129140.1;CLNDSDB=MedGen:SNOMED_CT;CLNDSDBID=C0027672:699346009	.	.	het	8	6	14
ATM	exonic	chr11	108121446	108121446	A	G	synonymous SNV	ATM:NM_000051:exon10:c.A1254G:p.Q418Q	0.0261581	0.0265	rs4987943	CLINSIG=non-pathogenic|non-pathogenic;CLNDBN=Ataxia-telangiectasia_syndrome|Hereditary_cancer-predisposing_syndrome;CLNREVSTAT=no_assertion_criteria_provided|criteria_provided\x2c_single_submitter;CLNACC=RCV000119159.1|RCV000130976.2;CLNDSDB=MedGen:OMIM:Orphanet:SNOMED_CT|MedGen:SNOMED_CT;CLNDSDBID=C0004135:208900:ORPHA100:68504005|C0027672:699346009	.	.	het	2	0	2
ATM	intronic	chr11	108124486	108124486	T	G	.	.	0.0147764	.	rs4987951	.	.	.	het	1	2	3
ATM	exonic	chr11	108124761	108124761	T	C	nonsynonymous SNV	ATM:NM_000051:exon13:c.T2119C:p.S707P	0.00439297	0.0085	rs4986761	CLINSIG=non-pathogenic|non-pathogenic;CLNDBN=Ataxia-telangiectasia_syndrome|Hereditary_cancer-predisposing_syndrome;CLNREVSTAT=no_assertion_criteria_provided|criteria_provided\x2c_multiple_submitters\x2c_no_conflicts;CLNACC=RCV000119131.1|RCV000128903.3;CLNDSDB=MedGen:OMIM:Orphanet:SNOMED_CT|MedGen:SNOMED_CT;CLNDSDBID=C0004135:208900:ORPHA100:68504005|C0027672:699346009	T	B	het	1	2	3
ATM	intronic	chr11	108127288	108127288	T	C	.	.	0.998602	.	rs626434	.	.	.	hom	4	0	4
ATM	intronic	chr11	108129657	108129657	A	G	.	.	0.476438	0.4792	rs672655	.	.	.	het	9	7	16
ATM	intronic	chr11	108137775	108137775	T	A	.	.	0.681909	.	rs642496	.	.	.	het	8	6	14
ATM	intronic	chr11	108139031	108139031	C	A	.	.	.	.	.	.	.	.	het	1	0	1
ATM	intronic	chr11	108139120	108139120	G	T	.	.	0.0321486	0.0244	rs2234994	CLINSIG=non-pathogenic;CLNDBN=Hereditary_cancer-predisposing_syndrome;CLNREVSTAT=criteria_provided\x2c_single_submitter;CLNACC=RCV000128881.1;CLNDSDB=MedGen:SNOMED_CT;CLNDSDBID=C0027672:699346009	.	.	het	1	0	1
ATM	intronic	chr11	108141134	108141134	G	A	.	.	0.314097	.	rs228593	.	.	.	het	8	7	15
ATM	intronic	chr11	108141701	108141701	G	T	.	.	0.373003	.	rs651030	.	.	.	het	7	7	14
ATM	intronic	chr11	108141956	108141956	T	-	.	.	.	.	rs373881770	.	.	.	het	2	0	2
ATM	intronic	chr11	108141957	108141957	T	G	.	.	0.0109824	0.0065	rs149096247	CLINSIG=non-pathogenic;CLNDBN=Hereditary_cancer-predisposing_syndrome;CLNREVSTAT=criteria_provided\x2c_single_submitter;CLNACC=RCV000123733.2;CLNDSDB=MedGen:SNOMED_CT;CLNDSDBID=C0027672:699346009	.	.	het	2	0	2
ATM	intronic	chr11	108143182	108143182	C	T	.	.	0.652556	.	rs664677	.	.	.	het	9	7	16
ATM	exonic	chr11	108143289	108143289	C	T	synonymous SNV	ATM:NM_000051:exon21:c.C3108T:p.F1036F	.	.	.	.	.	.	het	2	0	2
ATM	intronic	chr11	108150188	108150188	T	A	.	.	.	7.7e-05	rs370294782	.	.	.	het	0	1	1
ATM	intronic	chr11	108150209	108150209	T	-	.	.	.	.	.	.	.	.	het	1	2	3
ATM	intronic	chr11	108151688	108151688	T	A	.	.	0.00798722	0.0125	rs148368017	.	.	.	het	2	3	5
ATM	intronic	chr11	108151709	108151709	-	A	.	.	.	.	.	.	.	.	het	9	7	16
ATM	intronic	chr11	108154920	108154920	A	G	.	.	0.00998403	0.0052	rs3092840	.	.	.	het	2	0	2
ATM	exonic	chr11	108159732	108159732	C	T	nonsynonymous SNV	ATM:NM_000051:exon28:c.C4138T:p.H1380Y	0.0319489	0.0245	rs3092856	CLINSIG=untested|non-pathogenic;CLNDBN=not_specified|Hereditary_cancer-predisposing_syndrome;CLNREVSTAT=no_assertion_provided|criteria_provided\x2c_single_submitter;CLNACC=RCV000120137.1|RCV000128897.2;CLNDSDB=MedGen|MedGen:SNOMED_CT;CLNDSDBID=CN169374|C0027672:699346009	T	B	het	1	0	1
ATM	intronic	chr11	108160626	108160627	TC	-	.	.	.	.	.	.	.	.	het	2	0	2
ATM	intronic	chr11	108160693	108160693	-	CCT	.	.	.	.	.	.	.	.	het	1	0	1
ATM	intronic	chr11	108163733	108163733	A	G	.	.	0.510583	.	rs600329	.	.	.	hom	2	0	2
ATM	intronic	chr11	108165634	108165634	A	G	.	.	0.0623003	0.0652	rs3218678	CLINSIG=non-pathogenic;CLNDBN=Hereditary_cancer-predisposing_syndrome;CLNREVSTAT=criteria_provided\x2c_single_submitter;CLNACC=RCV000130992.1;CLNDSDB=MedGen:SNOMED_CT;CLNDSDBID=C0027672:699346009	.	.	het	1	0	1
ATM	intronic	chr11	108167858	108167858	T	A	.	.	0.0341454	.	rs56161469	.	.	.	het	1	0	1
ATM	intronic	chr11	108170271	108170271	G	A	.	.	0.478235	.	rs1150203	.	.	.	het	1	0	1
ATM	intronic	chr11	108170373	108170373	T	G	.	.	0.0623003	.	rs3092906	.	.	.	het	1	0	1
ATM	exonic	chr11	108170610	108170610	T	C	synonymous SNV	ATM:NM_000051:exon34:c.T5175C:p.D1725D	.	.	.	.	.	.	het	0	1	1
ATM	exonic	chr11	108175462	108175462	G	A	nonsynonymous SNV	ATM:NM_000051:exon37:c.G5557A:p.D1853N	0.066893	0.1023	rs1801516	CLINSIG=non-pathogenic;CLNDBN=Hereditary_cancer-predisposing_syndrome;CLNREVSTAT=criteria_provided\x2c_single_submitter;CLNACC=RCV000131720.2;CLNDSDB=MedGen:SNOMED_CT;CLNDSDBID=C0027672:699346009	T	B	het	2	2	4
ATM	exonic	chr11	108183167	108183167	A	G	nonsynonymous SNV	ATM:NM_000051:exon40:c.A5948G:p.N1983S	1	.	rs659243	CLINSIG=non-pathogenic,non-pathogenic;CLNDBN=Hereditary_cancer-predisposing_syndrome,not_specified;CLNREVSTAT=criteria_provided\x2c_single_submitter,criteria_provided\x2c_single_submitter;CLNACC=RCV000128947.1,RCV000120149.1;CLNDSDB=MedGen:SNOMED_CT,MedGen;CLNDSDBID=C0027672:699346009,CN169374	T	B	hom	10	7	17
ATM	intronic	chr11	108183415	108183416	TC	-	.	.	.	.	.	.	.	.	het	2	3	5
ATM	intronic	chr11	108186425	108186425	T	G	.	.	0.00279553	.	rs45613232	.	.	.	het	1	0	1
ATM	intronic	chr11	108186956	108186956	T	C	.	.	0.0820687	.	rs4988084	.	.	.	het	1	0	1
ATM	intronic	chr11	108188039	108188039	C	G	.	.	0.0147764	.	rs17107917	.	.	.	het	2	2	4
ATM	exonic	chr11	108188136	108188136	G	A	nonsynonymous SNV	ATM:NM_000051:exon43:c.G6235A:p.V2079I	0.00279553	0.006	rs1800060	CLINSIG=untested|non-pathogenic;CLNDBN=not_specified|Hereditary_cancer-predisposing_syndrome;CLNREVSTAT=no_assertion_provided|criteria_provided\x2c_multiple_submitters\x2c_no_conflicts;CLNACC=RCV000120153.1|RCV000129115.3;CLNDSDB=MedGen|MedGen:SNOMED_CT;CLNDSDBID=CN169374|C0027672:699346009	T	B	het	1	0	1
ATM	intronic	chr11	108188267	108188267	T	-	.	.	.	0.2533	rs58978479	.	.	.	het	1	0	1
ATM	exonic	chr11	108190715	108190715	T	C	synonymous SNV	ATM:NM_000051:exon44:c.T6382C:p.L2128L	.	.	rs753646931	CLINSIG=probable-non-pathogenic;CLNDBN=Hereditary_cancer-predisposing_syndrome;CLNREVSTAT=criteria_provided\x2c_single_submitter;CLNACC=RCV000166269.1;CLNDSDB=MedGen:SNOMED_CT;CLNDSDBID=C0027672:699346009	.	.	het	1	0	1
ATM	intronic	chr11	108196713	108196715	ATT	-	.	.	0.484824	.	rs139867587	.	.	.	het	9	7	16
ATM	intronic	chr11	108198532	108198532	T	C	.	.	0.000399361	0.0009	rs115307746	.	.	.	het	0	2	2
ATM	intronic	chr11	108203696	108203696	T	C	.	.	0.0115815	.	rs140400673	.	.	.	het	2	0	2
ATM	intronic	chr11	108203769	108203769	G	A	.	.	0.997005	.	rs227059	.	.	.	hom	10	7	17
ATM	intronic	chr11	108204881	108204881	C	T	.	.	0.323283	.	rs227060	.	.	.	hom	0	1	1
ATM	intronic	chr11	108204947	108204947	T	-	.	.	.	.	.	.	.	.	hom	1	0	1
ATM	intronic	chr11	108214175	108214175	T	C	.	.	0.0121805	.	rs75651990	.	.	.	het	1	1	2
ATM	intronic	chr11	108218196	108218196	T	C	.	.	0.630192	.	rs227075	.	.	.	hom	8	4	12
ATM	intronic	chr11	108224615	108224615	A	C	.	.	0.0123802	0.0288	rs4986839	CLINSIG=non-pathogenic|non-pathogenic;CLNDBN=Ataxia-telangiectasia_syndrome|Hereditary_cancer-predisposing_syndrome;CLNREVSTAT=no_assertion_criteria_provided|criteria_provided\x2c_single_submitter;CLNACC=RCV000119125.1|RCV000128889.1;CLNDSDB=MedGen:OMIM:Orphanet:SNOMED_CT|MedGen:SNOMED_CT;CLNDSDBID=C0004135:208900:ORPHA100:68504005|C0027672:699346009	.	.	het	2	1	3
ATM	intronic	chr11	108224697	108224697	G	A	.	.	1	.	rs179108	.	.	.	hom	10	7	17
ATM	intronic	chr11	108224797	108224797	A	C	.	.	0.586062	.	rs678526	.	.	.	hom	1	1	2
ATM	intronic	chr11	108225483	108225483	C	T	.	.	0.535144	0.5182	rs664982	.	.	.	het	9	7	16
ATM	intronic	chr11	108225661	108225661	A	G	.	.	0.628195	0.6023	rs664143	.	.	.	het	10	7	17
ATM	UTR3	chr11	108236279	108236279	A	G	.	.	0.00279553	0.006	rs55900855	.	.	.	het	1	0	1
ATM	UTR3	chr11	108238434	108238434	C	G	.	.	0.0323482	.	rs75959910	.	.	.	het	1	0	1
ATM	UTR3	chr11	108238455	108238455	A	G	.	.	0.0323482	.	rs75293772	.	.	.	het	1	0	1
ATM	intergenic	chr11	108244615	108244615	T	C	.	.	0.617412	.	rs170547	.	.	.	hom	1	0	1
TP53	intergenic	chr17	7569698	7569698	A	C	.	.	0.279752	.	rs8073498	.	.	.	het	3	2	5
BARD1	exonic	chr2	215593522	215593522	T	C	nonsynonymous SNV	BARD1:NM_001282549:exon5:c.A673G:p.I225V,BARD1:NM_001282548:exon6:c.A802G:p.I268V,BARD1:NM_001282545:exon7:c.A859G:p.I287V,BARD1:NM_001282543:exon10:c.A2155G:p.I719V,BARD1:NM_000465:exon11:c.A2212G:p.I738V	0.00559105	0.0067	rs61754118	CLINSIG=non-pathogenic;CLNDBN=Hereditary_cancer-predisposing_syndrome;CLNREVSTAT=criteria_provided\x2c_multiple_submitters\x2c_no_conflicts;CLNACC=RCV000128965.3;CLNDSDB=MedGen:SNOMED_CT;CLNDSDBID=C0027672:699346009	T	B	het	0	1	1
BARD1	intronic	chr2	215593851	215593851	G	C	.	.	0.597644	.	rs2075623	.	.	.	hom	1	1	2
BARD1	intronic	chr2	215595069	215595069	T	G	.	.	0.0499201	.	rs75237746	.	.	.	het	1	1	2
BARD1	intronic	chr2	215595440	215595440	T	A	.	.	0.392572	.	rs3738887	.	.	.	het	2	0	2
BARD1	intronic	chr2	215595512	215595512	C	T	.	.	0.280751	.	rs12614960	.	.	.	het	1	2	3
BARD1	intronic	chr2	215595555	215595555	A	C	.	.	0.0329473	.	rs76672782	.	.	.	het	1	1	2
BARD1	intronic	chr2	215595645	215595645	C	T	.	.	0.275359	.	rs16852600	.	T	.	het	2	3	5
BARD1	intronic	chr2	215595760	215595760	C	T	.	.	0.033147	.	rs56894367	.	.	.	het	1	1	2
BARD1	intronic	chr2	215595765	215595765	C	G	.	.	1	.	rs6435849	.	.	.	hom	10	7	17
BARD1	intronic	chr2	215595872	215595872	G	AA	.	.	.	.	rs201816174	.	.	.	het	1	0	1
BARD1	intronic	chr2	215595872	215595872	G	A	.	.	0.859625	.	rs10180486	.	.	.	het	1	0	1
BARD1	intronic	chr2	215595872	215595872	G	AA	.	.	.	.	rs201816174	.	.	.	hom	1	2	3
BARD1	intronic	chr2	215595872	215595872	G	A	.	.	0.859625	.	rs10180486	.	.	.	hom	1	0	1
BARD1	intronic	chr2	215595872	215595872	G	AA	.	.	.	.	rs201816174	.	.	.	hom	2	0	2
BARD1	intronic	chr2	215595872	215595872	G	A	.	.	0.859625	.	rs10180486	.	.	.	het	0	1	1
BARD1	intronic	chr2	215598082	215598082	G	A	.	.	0.930911	.	rs1374231	.	.	.	hom	1	0	1
BARD1	intronic	chr2	215598189	215598189	G	A	.	.	0.991414	.	rs10932565	.	.	.	hom	1	0	1
BARD1	intronic	chr2	215609645	215609645	A	G	.	.	0.520767	.	rs35411590	.	.	.	hom	2	0	2
BARD1	intronic	chr2	215609952	215609952	A	G	.	.	0.0601038	.	rs74531001	.	.	.	het	1	2	3
BARD1	intronic	chr2	215609970	215609970	G	C	.	.	0.0201677	.	rs80039307	.	.	.	het	1	2	3
BARD1	intronic	chr2	215610740	215610740	A	T	.	.	0.958666	.	rs1838803	.	.	.	het	7	4	11
BARD1	intronic	chr2	215617335	215617335	T	C	.	.	0.00579073	.	rs71579853	.	.	.	het	0	1	1
BARD1	intronic	chr2	215632095	215632095	T	G	.	.	0.0463259	.	rs5031005	.	.	.	hom	2	1	3
BARD1	intronic	chr2	215632125	215632125	T	C	.	.	0.139577	.	rs5031007	.	.	.	hom	5	3	8
BARD1	intronic	chr2	215632126	215632127	TT	-	.	.	.	.	.	.	.	.	het	1	2	3
BARD1	intronic	chr2	215632155	215632155	T	C	.	.	0.366214	0.3593	rs5031009	.	.	.	het	4	4	8
BARD1	intronic	chr2	215632164	215632164	A	G	.	.	0.0435304	0.0567	rs5031010	.	.	.	het	3	2	5
BARD1	intronic	chr2	215632192	215632192	G	A	.	.	0.352236	0.3353	rs5031011	.	.	.	het	4	5	9
BARD1	exonic	chr2	215632255	215632256	CA	TG	nonframeshift substitution	BARD1:NM_001282543:exon5:c.1461_1462CA,BARD1:NM_000465:exon6:c.1518_1519CA	.	.	rs386654966	.	.	.	het	4	5	9
BARD1	exonic	chr2	215632256	215632256	A	G	synonymous SNV	BARD1:NM_001282543:exon5:c.T1461C:p.H487H,BARD1:NM_000465:exon6:c.T1518C:p.H506H	0.770567	0.7138	rs2070093	CLINSIG=non-pathogenic;CLNDBN=Hereditary_cancer-predisposing_syndrome;CLNREVSTAT=criteria_provided\x2c_single_submitter;CLNACC=RCV000162380.1;CLNDSDB=MedGen:SNOMED_CT;CLNDSDBID=C0027672:699346009	.	.	het	2	2	4
BARD1	intronic	chr2	215634055	215634055	C	T	.	.	0.365216	0.3595	rs6704780	.	.	.	het	4	5	9
BARD1	intronic	chr2	215645046	215645046	C	T	.	.	0.703275	.	rs3768708	.	.	.	hom	0	1	1
BARD1	intronic	chr2	215645135	215645135	A	G	.	.	0.723243	.	rs3768707	.	.	.	hom	4	3	7
BARD1	intronic	chr2	215645179	215645186	AAGGTTAA	-	.	.	.	.	.	.	.	.	hom	5	3	8
BARD1	exonic	chr2	215645464	215645464	C	G	nonsynonymous SNV	BARD1:NM_001282543:exon3:c.G1077C:p.R359S,BARD1:NM_000465:exon4:c.G1134C:p.R378S	0.459265	0.5318	rs2229571	CLINSIG=non-pathogenic;CLNDBN=Hereditary_cancer-predisposing_syndrome;CLNREVSTAT=criteria_provided\x2c_single_submitter;CLNACC=RCV000132162.2;CLNDSDB=MedGen:SNOMED_CT;CLNDSDBID=C0027672:699346009	T	B	het	4	4	8
BARD1	exonic	chr2	215645504	215645524	GGTGAAGAACATTCAGGCAAT	-	nonframeshift deletion	BARD1:NM_001282543:exon3:c.1017_1037del:p.339_346del,BARD1:NM_000465:exon4:c.1074_1094del:p.358_365del	.	.	.	.	.	.	het	6	4	10
BARD1	exonic	chr2	215645545	215645545	C	G	synonymous SNV	BARD1:NM_001282543:exon3:c.G996C:p.T332T,BARD1:NM_000465:exon4:c.G1053C:p.T351T	0.190296	0.2034	rs2070096	CLINSIG=non-pathogenic;CLNDBN=Hereditary_cancer-predisposing_syndrome;CLNREVSTAT=criteria_provided\x2c_single_submitter;CLNACC=RCV000130815.2;CLNDSDB=MedGen:SNOMED_CT;CLNDSDBID=C0027672:699346009	.	.	het	2	1	3
BARD1	exonic	chr2	215645989	215645989	T	G	synonymous SNV	BARD1:NM_001282543:exon3:c.A552C:p.G184G,BARD1:NM_000465:exon4:c.A609C:p.G203G	0.00858626	0.009	rs28997574	CLINSIG=non-pathogenic;CLNDBN=Hereditary_cancer-predisposing_syndrome;CLNREVSTAT=criteria_provided\x2c_multiple_submitters\x2c_no_conflicts;CLNACC=RCV000128964.3;CLNDSDB=MedGen:SNOMED_CT;CLNDSDBID=C0027672:699346009	.	.	het	0	1	1
BARD1	intronic	chr2	215656874	215656874	-	A	.	.	.	.	rs536345234	.	.	.	het	0	1	1
BARD1	intronic	chr2	215657182	215657182	-	A	.	.	.	.	rs773016581	.	.	.	het	1	0	1
BARD1	intronic	chr2	215657183	215657183	A	-	.	.	0.444888	.	rs548692193	CLINSIG=non-pathogenic;CLNDBN=Hereditary_cancer-predisposing_syndrome;CLNREVSTAT=criteria_provided\x2c_multiple_submitters\x2c_no_conflicts;CLNACC=RCV000130788.2;CLNDSDB=MedGen:SNOMED_CT;CLNDSDBID=C0027672:699346009	.	.	het	8	4	12
BARD1	intronic	chr2	215657183	215657184	AA	-	.	.	.	.	rs747897450	.	.	.	het	4	2	6
BARD1	intronic	chr2	215661653	215661653	T	C	.	.	0.0527157	.	rs10498022	.	.	.	het	4	2	6
BARD1	intronic	chr2	215661680	215661680	G	C	.	.	0.0748802	.	rs11891694	.	.	.	hom	8	5	13
BARD1	intronic	chr2	215661710	215661710	T	C	.	.	0.0750799	.	rs10498023	.	.	.	hom	8	5	13
BARD1	intronic	chr2	215661718	215661718	A	-	.	.	.	.	.	.	.	.	het	4	2	6
BARD1	intronic	chr2	215661883	215661883	T	G	.	.	0.00479233	0.0072	rs148092589	.	.	.	het	1	1	2
BARD1	intronic	chr2	215661911	215661911	A	C	.	.	0.0521166	0.0611	rs34377639	.	.	.	het	4	2	6
BARD1	intronic	chr2	215673937	215673937	C	T	.	.	0.744808	.	rs13021937	.	.	.	het	7	5	12
BARD1	intronic	chr2	215673948	215673948	C	A	.	.	0.0119808	.	rs71579843	.	.	.	het	1	1	2
BARD1	intronic	chr2	215674090	215674090	T	G	.	.	0.744808	0.747	rs35933323	.	.	.	het	10	6	16
BARD1	exonic	chr2	215674224	215674224	G	A	nonsynonymous SNV	BARD1:NM_000465:exon1:c.C70T:p.P24S,BARD1:NM_001282543:exon1:c.C70T:p.P24S,BARD1:NM_001282545:exon1:c.C70T:p.P24S,BARD1:NM_001282548:exon1:c.C70T:p.P24S,BARD1:NM_001282549:exon1:c.C70T:p.P24S	0.33127	0.3031	rs1048108	CLINSIG=non-pathogenic;CLNDBN=Hereditary_cancer-predisposing_syndrome;CLNREVSTAT=criteria_provided\x2c_single_submitter;CLNACC=RCV000162363.1;CLNDSDB=MedGen:SNOMED_CT;CLNDSDBID=C0027672:699346009	T	B	het	4	3	7
BARD1	UTR5	chr2	215674323	215674323	C	G	.	.	0.744609	0.7709	rs1129804	.	.	.	het	10	6	16
BARD1	UTR5	chr2	215674341	215674341	A	G	.	.	0.745008	0.7852	rs17489363	.	.	.	het	10	6	16
BARD1	UTR5	chr2	215674371	215674371	C	T	.	.	0.658347	.	rs34732883	.	.	.	het	5	2	7
BRIP1	UTR3	chr17	59760499	59760499	A	G	.	.	0.621805	.	rs1978111	.	.	.	hom	6	1	7
BRIP1	exonic	chr17	59760996	59760996	A	G	synonymous SNV	BRIP1:NM_032043:exon20:c.T3411C:p.Y1137Y	0.620807	0.606	rs4986763	CLINSIG=non-pathogenic;CLNDBN=Hereditary_cancer-predisposing_syndrome;CLNREVSTAT=criteria_provided\x2c_single_submitter;CLNACC=RCV000162378.1;CLNDSDB=MedGen:SNOMED_CT;CLNDSDBID=C0027672:699346009	.	.	hom	9	5	14
BRIP1	intronic	chr17	59761706	59761706	A	G	.	.	0.343051	.	rs11871785	.	.	.	hom	2	0	2
BRIP1	intronic	chr17	59763114	59763114	A	T	.	.	0.343051	.	rs4988357	.	.	.	hom	5	1	6
BRIP1	exonic	chr17	59763347	59763347	A	G	nonsynonymous SNV	BRIP1:NM_032043:exon19:c.T2755C:p.S919P	0.627796	0.6134	rs4986764	CLINSIG=untested|non-pathogenic;CLNDBN=not_specified|Hereditary_cancer-predisposing_syndrome;CLNREVSTAT=no_assertion_provided|criteria_provided\x2c_single_submitter;CLNACC=RCV000120400.1|RCV000132148.2;CLNDSDB=MedGen|MedGen:SNOMED_CT;CLNDSDBID=CN169374|C0027672:699346009	.	B	hom	9	5	14
BRIP1	exonic	chr17	59763465	59763465	T	C	synonymous SNV	BRIP1:NM_032043:exon19:c.A2637G:p.E879E	0.815096	0.7343	rs4986765	CLINSIG=non-pathogenic;CLNDBN=Hereditary_cancer-predisposing_syndrome;CLNREVSTAT=criteria_provided\x2c_single_submitter;CLNACC=RCV000162379.1;CLNDSDB=MedGen:SNOMED_CT;CLNDSDBID=C0027672:699346009	.	.	hom	9	5	14
BRIP1	intronic	chr17	59769474	59769474	C	G	.	.	0.760184	.	rs4968446	.	.	.	hom	0	1	1
BRIP1	intronic	chr17	59771039	59771039	T	C	.	.	0.000199681	.	rs561827747	.	.	.	het	1	1	2
BRIP1	intronic	chr17	59793232	59793232	T	C	.	.	0.0447284	.	rs9901948	.	.	.	het	1	0	1
BRIP1	intronic	chr17	59820170	59820170	C	A	.	.	0.767173	.	rs12937232	.	.	.	hom	2	1	3
BRIP1	intronic	chr17	59821173	59821173	T	C	.	.	0.990815	.	rs2378901	.	.	.	hom	1	0	1
BRIP1	intronic	chr17	59857809	59857809	C	G	.	.	0.789736	0.7859	rs4988351	.	.	.	hom	5	3	8
BRIP1	intronic	chr17	59876786	59876787	GA	-	.	.	.	.	.	.	.	.	hom	3	1	4
BRIP1	intronic	chr17	59878522	59878522	-	A	.	.	.	.	rs11390869	.	.	.	hom	2	1	3
BRIP1	exonic	chr17	59885968	59885968	T	C	nonsynonymous SNV	BRIP1:NM_032043:exon7:c.A778G:p.T260A	0.000399361	.	rs138743097	CLINSIG=unknown|unknown;CLNDBN=Familial_cancer_of_breast|Hereditary_cancer-predisposing_syndrome;CLNREVSTAT=no_assertion_criteria_provided|criteria_provided\x2c_multiple_submitters\x2c_no_conflicts;CLNACC=RCV000123365.1|RCV000160362.2;CLNDSDB=GeneReviews:MedGen:OMIM:SNOMED_CT|MedGen:SNOMED_CT;CLNDSDBID=NBK1247:C0346153:114480:254843006|C0027672:699346009	.	P	het	0	1	1
BRIP1	exonic	chr17	59924512	59924512	C	T	nonsynonymous SNV	BRIP1:NM_032043:exon6:c.G577A:p.V193I	0.00139776	0.004	rs4988346	CLINSIG=non-pathogenic|untested;CLNDBN=Familial_cancer_of_breast|not_specified;CLNREVSTAT=no_assertion_criteria_provided|no_assertion_provided;CLNACC=RCV000119142.3|RCV000120406.1;CLNDSDB=GeneReviews:MedGen:OMIM:SNOMED_CT|MedGen;CLNDSDBID=NBK1247:C0346153:114480:254843006|CN169374	.	B	het	1	0	1
BRIP1	intronic	chr17	59924612	59924612	G	C	.	.	0.215655	0.1292	rs4988344	.	.	.	het	2	0	2
BRIP1	intronic	chr17	59926423	59926423	A	G	.	.	0.0355431	.	rs73991950	.	.	.	het	0	1	1
BRIP1	intronic	chr17	59937286	59937286	A	C	.	.	0.0333466	0.0251	rs2138005	.	.	.	het	0	1	1
BRIP1	intronic	chr17	59938736	59938736	A	C	.	.	0.0750799	.	rs4988342	.	.	.	het	1	0	1
CDH1	intronic	chr16	68771372	68771372	C	T	.	.	0.763379	0.8603	rs3743674	CLINSIG=non-pathogenic;CLNDBN=Hereditary_cancer-predisposing_syndrome;CLNREVSTAT=criteria_provided\x2c_multiple_submitters\x2c_no_conflicts;CLNACC=RCV000132163.2;CLNDSDB=MedGen:SNOMED_CT;CLNDSDBID=C0027672:699346009	.	.	hom	1	2	3
CDH1	intronic	chr16	68771419	68771419	-	CCCCAGCCCCGTG	.	.	.	.	.	.	.	.	het	1	0	1
CDH1	intronic	chr16	68771905	68771905	A	C	.	.	0.76258	.	rs12932357	.	.	.	hom	0	1	1
CDH1	intronic	chr16	68804068	68804068	G	A	.	.	0.281749	.	rs12446407	.	.	.	hom	1	0	1
CDH1	intronic	chr16	68815000	68815000	C	T	.	.	0.275759	.	rs2113201	.	.	.	hom	1	0	1
CDH1	intronic	chr16	68816260	68816260	G	C	.	.	0.258786	.	rs7186084	.	.	.	hom	1	0	1
CDH1	intronic	chr16	68818390	68818390	C	T	.	.	0.244609	.	rs7198799	.	.	.	hom	1	0	1
CDH1	intronic	chr16	68818903	68818903	T	C	.	.	0.258387	.	rs2961	.	.	.	hom	1	0	1
CDH1	intronic	chr16	68844017	68844017	G	A	.	.	0.00139776	.	rs33935783	.	.	.	het	1	0	1
CDH1	intronic	chr16	68845894	68845894	G	AGA	.	.	.	.	rs34971471	.	.	.	het	3	4	7
CDH1	intronic	chr16	68845993	68845993	G	T	.	.	.	.	.	.	.	.	het	1	0	1
CDH1	intronic	chr16	68853103	68853103	C	G	.	.	0.0395367	.	rs9934882	.	.	.	hom	3	3	6
CDH1	exonic	chr16	68856088	68856088	C	T	synonymous SNV	CDH1:NM_001317184:exon11:c.C1713T:p.H571H,CDH1:NM_001317185:exon12:c.C348T:p.H116H,CDH1:NM_004360:exon12:c.C1896T:p.H632H	0.0227636	0.0245	rs33969373	CLINSIG=non-pathogenic;CLNDBN=Hereditary_cancer-predisposing_syndrome;CLNREVSTAT=criteria_provided\x2c_single_submitter;CLNACC=RCV000130151.2;CLNDSDB=MedGen:SNOMED_CT;CLNDSDBID=C0027672:699346009	.	.	hom	3	3	6
CDH1	intronic	chr16	68857289	68857289	T	C	.	.	0.0579073	0.0964	rs2276330	CLINSIG=non-pathogenic;CLNDBN=Hereditary_cancer-predisposing_syndrome;CLNREVSTAT=criteria_provided\x2c_single_submitter;CLNACC=RCV000128989.1;CLNDSDB=MedGen:SNOMED_CT;CLNDSDBID=C0027672:699346009	.	.	het	0	1	1
CDH1	exonic	chr16	68857441	68857441	T	C	synonymous SNV	CDH1:NM_001317184:exon12:c.T1893C:p.A631A,CDH1:NM_001317186:exon12:c.T111C:p.A37A,CDH1:NM_001317185:exon13:c.T528C:p.A176A,CDH1:NM_004360:exon13:c.T2076C:p.A692A	0.71865	0.7161	rs1801552	CLINSIG=non-pathogenic;CLNDBN=Hereditary_cancer-predisposing_syndrome;CLNREVSTAT=criteria_provided\x2c_single_submitter;CLNACC=RCV000132164.2;CLNDSDB=MedGen:SNOMED_CT;CLNDSDBID=C0027672:699346009	.	.	het	6	5	11
CDH1	intronic	chr16	68863752	68863752	G	A	.	.	0.019369	0.043	rs33965115	.	.	.	het	4	1	5
CDH1	intronic	chr16	68867187	68867187	C	G	.	.	0.000798722	0.0021	rs139757930	CLINSIG=probable-non-pathogenic|non-pathogenic;CLNDBN=Hereditary_cancer-predisposing_syndrome|Hereditary_diffuse_gastric_cancer;CLNREVSTAT=criteria_provided\x2c_multiple_submitters\x2c_no_conflicts|no_assertion_criteria_provided;CLNACC=RCV000115855.3|RCV000123249.2;CLNDSDB=MedGen:SNOMED_CT|GeneReviews:MedGen:OMIM:Orphanet;CLNDSDBID=C0027672:699346009|NBK1139:C1708349:137215:ORPHA26106	.	.	het	1	1	2
CDH1	exonic	chr16	68867387	68867387	C	T	synonymous SNV	CDH1:NM_001317184:exon15:c.C2451T:p.G817G,CDH1:NM_001317186:exon15:c.C669T:p.G223G,CDH1:NM_001317185:exon16:c.C1086T:p.G362G,CDH1:NM_004360:exon16:c.C2634T:p.G878G	0.0177716	0.019	rs2229044	CLINSIG=non-pathogenic;CLNDBN=Hereditary_cancer-predisposing_syndrome;CLNREVSTAT=criteria_provided\x2c_single_submitter;CLNACC=RCV000131957.2;CLNDSDB=MedGen:SNOMED_CT;CLNDSDBID=C0027672:699346009	.	.	het	2	2	4
CDH1	UTR3	chr16	68867456	68867456	C	T	.	.	0.154553	.	rs1801026	.	.	.	het	2	3	5
CDH1	downstream	chr16	68869449	68869449	A	G	.	.	0.994808	.	rs8045438	.	.	.	hom	10	6	16
CDH1	downstream	chr16	68869510	68869510	C	G	.	.	0.143171	.	rs17690554	.	.	.	het	0	1	1
CDH1	downstream	chr16	68869539	68869539	G	A	.	.	0.061901	.	rs36101796	.	.	.	het	0	1	1
CDH1	downstream	chr16	68869686	68869686	C	T	.	.	.	.	rs538440913	.	.	.	hom	1	1	2
CDH3	intergenic	chr16	68740189	68740189	C	T	.	.	0.814297	.	rs9934038	.	.	.	hom	1	0	1
CDH3	intergenic	chr16	68744100	68744100	T	C	.	.	0.52476	.	rs6499194	.	.	.	het	1	0	1
CDH3	intergenic	chr16	68745500	68745500	G	A	.	.	0.859026	.	rs4405542	.	.	.	hom	1	0	1
CHEK2	intronic	chr22	29089805	29089805	C	T	.	.	0.000399361	.	rs186826166	.	.	.	het	1	0	1
CHEK2	intronic	chr22	29090363	29090363	G	A	.	.	0.441294	.	rs5762747	.	.	.	hom	6	7	13
CHEK2	intronic	chr22	29090481	29090481	G	C	.	.	0.727835	.	rs6005837	.	.	.	hom	0	2	2
CHEK2	intronic	chr22	29090890	29090890	G	A	.	.	0.091254	.	rs5762748	.	.	.	het	1	0	1
CHEK2	intronic	chr22	29091037	29091037	G	C	.	.	0.614617	.	rs5762749	.	.	.	hom	9	7	16
CHEK2	intronic	chr22	29092639	29092639	A	G	.	.	0.999002	.	rs5752771	.	.	.	hom	1	0	1
CHEK2	intronic	chr22	29099754	29099754	T	C	.	.	0.314696	.	rs2267130	.	.	.	hom	4	4	8
CHEK2	intronic	chr22	29104949	29104959	AAAAAAAAAAA	CAAACAAAC	.	.	.	.	.	.	.	.	het	3	2	5
CHEK2	intronic	chr22	29104953	29104959	AAAAAAA	CAAAC	.	.	.	.	.	.	.	.	het	3	4	7
CHEK2	intronic	chr22	29104955	29104959	AAAAA	CAAAC	.	.	.	.	.	.	.	.	hom	3	2	5
CHEK2	intronic	chr22	29104957	29104959	AAA	C	.	.	.	.	.	.	.	.	het	1	0	1
CHEK2	intronic	chr22	29104978	29104978	C	G	.	.	0.00319489	.	rs138300940	.	.	.	het	1	0	1
CHEK2	intronic	chr22	29108079	29108079	C	G	.	.	0.00159744	.	rs121908712	CLINSIG=untested;CLNDBN=not_provided;CLNREVSTAT=no_assertion_provided;CLNACC=RCV000114753.1;CLNDSDB=MedGen;CLNDSDBID=CN221809	.	.	het	1	0	1
CHEK2	intronic	chr22	29120915	29120915	T	A	.	.	.	0.0028	rs17881298	.	.	.	het	1	1	2
CHEK2	intronic	chr22	29130300	29130300	C	T	.	.	0.273363	.	rs1033667	.	.	.	het	2	1	3
CHEK2	intronic	chr22	29130347	29130347	-	T	.	.	0.230431	0.1424	rs3841692	.	.	.	het	5	2	7
CHEK2	exonic	chr22	29130458	29130458	T	C	synonymous SNV	CHEK2:NM_001005735:exon2:c.A252G:p.E84E,CHEK2:NM_007194:exon2:c.A252G:p.E84E,CHEK2:NM_145862:exon2:c.A252G:p.E84E	0.0427316	0.039	rs1805129	CLINSIG=non-pathogenic;CLNDBN=Hereditary_cancer-predisposing_syndrome;CLNREVSTAT=criteria_provided\x2c_single_submitter;CLNACC=RCV000130990.2;CLNDSDB=MedGen:SNOMED_CT;CLNDSDBID=C0027672:699346009	.	.	het	1	0	1
CHEK2	intronic	chr22	29132990	29132990	A	G	.	.	0.24361	.	rs5762764	.	.	.	hom	2	0	2
CHEK2	intronic	chr22	29133033	29133033	G	C	.	.	0.222644	.	rs5762765	.	.	.	hom	4	3	7
CHEK2	intronic	chr22	29133312	29133312	C	T	.	.	0.0181709	.	rs146052271	.	.	.	het	0	1	1
CHEK2	upstream	chr22	29137944	29137944	G	C	.	.	0.560304	.	rs2236142	.	.	.	het	1	1	2
GPR83	intergenic	chr11	94139241	94139241	C	T	.	.	0.682508	.	rs646130	.	.	.	hom	0	1	1
GPR83	intergenic	chr11	94140585	94140585	T	G	.	.	0.685503	.	rs512799	.	.	.	hom	1	0	1
GPR83	intergenic	chr11	94142665	94142665	G	A	.	.	0.719449	.	rs583534	.	.	.	hom	1	0	1
MRE11A	UTR3	chr11	94153108	94153108	C	T	.	.	0.0155751	.	rs13447745	.	.	.	het	1	0	1
MRE11A	intronic	chr11	94153375	94153375	G	C	.	.	.	.	.	.	.	.	het	0	1	1
MRE11A	intronic	chr11	94169086	94169086	C	T	.	.	.	0.0002	rs199743930	.	.	.	het	1	0	1
MRE11A	intronic	chr11	94170486	94170487	CT	-	.	.	.	.	.	.	.	.	het	2	1	3
MRE11A	intronic	chr11	94170534	94170534	G	C	.	.	0.0353435	.	rs13447713	.	.	.	het	2	1	3
MRE11A	intronic	chr11	94170674	94170674	C	T	.	.	0.498403	.	rs500558	.	.	.	hom	1	0	1
MRE11A	intronic	chr11	94179125	94179125	T	C	.	.	0.517173	.	rs1014666	.	.	.	het	10	7	17
MRE11A	intronic	chr11	94180266	94180266	T	G	.	.	0.0311502	.	rs13447695	.	.	.	het	0	3	3
MRE11A	exonic	chr11	94192599	94192599	G	T	nonsynonymous SNV	MRE11A:NM_005590:exon13:c.C1475A:p.A492D,MRE11A:NM_005591:exon13:c.C1475A:p.A492D	0.00159744	0.0047	rs61749249	CLINSIG=untested;CLNDBN=not_provided;CLNREVSTAT=no_assertion_provided;CLNACC=RCV000114897.1;CLNDSDB=MedGen;CLNDSDBID=CN221809	T	D	het	1	1	2
MRE11A	intronic	chr11	94194303	94194303	G	T	.	.	0.308107	.	rs529126	.	.	.	het	6	1	7
MRE11A	intronic	chr11	94197260	94197260	A	G	.	.	0.388778	0.3521	rs641936	.	.	.	het	10	7	17
MRE11A	intronic	chr11	94197568	94197568	C	T	.	.	0.314896	.	rs640627	.	.	.	het	6	2	8
MRE11A	intronic	chr11	94199520	94199520	T	C	.	.	0.000599042	.	rs562062123	.	.	.	het	0	1	1
MRE11A	intronic	chr11	94199658	94199658	C	T	.	.	0.0139776	0.012	rs12281781	.	.	.	het	0	1	1
MRE11A	intronic	chr11	94200767	94200767	A	G	.	.	0.0517173	.	rs35931890	.	.	.	het	1	0	1
MRE11A	intronic	chr11	94200775	94200775	G	C	.	.	0.0513179	.	rs35101429	.	.	.	het	1	0	1
MRE11A	intronic	chr11	94200962	94200962	A	G	.	.	0.0539137	0.0559	rs1805365	CLINSIG=non-pathogenic;CLNDBN=Hereditary_cancer-predisposing_syndrome;CLNREVSTAT=criteria_provided\x2c_single_submitter;CLNACC=RCV000128913.1;CLNDSDB=MedGen:SNOMED_CT;CLNDSDBID=C0027672:699346009	.	.	het	3	1	4
MRE11A	exonic	chr11	94201045	94201045	A	C	synonymous SNV	MRE11A:NM_005590:exon10:c.T1032G:p.L344L,MRE11A:NM_005591:exon10:c.T1032G:p.L344L	0.0081869	0.0098	rs11020793	CLINSIG=non-pathogenic;CLNDBN=Hereditary_cancer-predisposing_syndrome;CLNREVSTAT=criteria_provided\x2c_multiple_submitters\x2c_no_conflicts;CLNACC=RCV000129049.3;CLNDSDB=MedGen:SNOMED_CT;CLNDSDBID=C0027672:699346009	.	.	het	0	1	1
MRE11A	intronic	chr11	94203868	94203868	A	T	.	.	0.724441	.	rs610611	.	.	.	hom	10	7	17
MRE11A	intronic	chr11	94209348	94209348	T	C	.	.	0.165735	.	rs13447623	.	.	.	het	2	1	3
MRE11A	intronic	chr11	94212048	94212048	C	T	.	.	0.313099	0.2696	rs535801	CLINSIG=probable-non-pathogenic;CLNDBN=not_specified;CLNREVSTAT=no_assertion_criteria_provided;CLNACC=RCV000117634.2;CLNDSDB=MedGen;CLNDSDBID=CN169374	.	.	het	7	4	11
MRE11A	intronic	chr11	94212149	94212149	C	T	.	.	0.0495208	.	rs13447612	.	.	.	het	3	3	6
MRE11A	intronic	chr11	94212154	94212154	A	G	.	.	0.313099	.	rs680695	.	.	.	het	7	4	11
MRE11A	intronic	chr11	94212930	94212930	-	A	.	.	.	0.0553	rs35062043	CLINSIG=probable-non-pathogenic;CLNDBN=Hereditary_cancer-predisposing_syndrome;CLNREVSTAT=criteria_provided\x2c_single_submitter;CLNACC=RCV000162501.1;CLNDSDB=MedGen:SNOMED_CT;CLNDSDBID=C0027672:699346009	.	.	het	2	1	3
MRE11A	intronic	chr11	94223855	94223855	A	G	.	.	0.961861	.	rs608452	.	.	.	hom	10	7	17
MRE11A	intronic	chr11	94224274	94224274	C	G	.	.	0.0355431	.	rs1009455	.	.	.	het	2	1	3
MRE11A	intronic	chr11	94224287	94224287	C	T	.	.	0.000199681	.	rs142904422	.	.	.	hom	1	0	1
MRE11A	intronic	chr11	94225779	94225779	-	A	.	.	0.0417332	.	rs13447586	.	.	.	het	3	3	6
MRE11A	intronic	chr11	94225807	94225807	C	T	.	.	0.552915	.	rs496797	.	.	.	het	10	7	17
MRE11A	intronic	chr11	94225920	94225920	C	T	.	.	0.457268	0.4101	rs497763	.	.	.	hom	9	4	13
BRIP1	intergenic	chr17	59676854	59676854	G	T	.	.	0.467252	.	rs2188728	.	.	.	hom	1	0	1
NBN	intronic	chr8	90949166	90949166	G	C	.	.	0.077476	.	rs13312970	.	.	.	het	1	1	2
NBN	intronic	chr8	90949425	90949425	A	G	.	.	0.0521166	.	rs13312969	.	.	.	het	1	1	2
NBN	intronic	chr8	90955358	90955358	C	T	.	.	0.375998	.	rs7840099	.	.	.	het	5	5	10
NBN	intronic	chr8	90955624	90955624	T	A	.	.	0.379193	0.3139	rs3736639	.	.	.	het	8	6	14
NBN	intronic	chr8	90955655	90955655	T	A	.	.	0.0567093	.	rs3736640	.	.	.	het	1	1	2
NBN	intronic	chr8	90958288	90958288	T	C	.	.	0.000199681	.	rs568810770	.	.	.	het	0	1	1
NBN	exonic	chr8	90958422	90958422	T	C	synonymous SNV	NBN:NM_002485:exon13:c.A2016G:p.P672P,NBN:NM_001024688:exon14:c.A1770G:p.P590P	0.352835	0.2842	rs1061302	CLINSIG=non-pathogenic;CLNDBN=Hereditary_cancer-predisposing_syndrome;CLNREVSTAT=criteria_provided\x2c_single_submitter;CLNACC=RCV000162357.1;CLNDSDB=MedGen:SNOMED_CT;CLNDSDBID=C0027672:699346009	.	.	het	8	6	14
NBN	intronic	chr8	90958530	90958530	T	C	.	.	0.378994	0.3131	rs2308962	.	.	.	het	8	6	14
NBN	intronic	chr8	90960043	90960043	G	A	.	.	0.0239617	0.0167	rs13312938	CLINSIG=non-pathogenic|non-pathogenic;CLNDBN=Microcephaly\x2c_normal_intelligence_and_immunodeficiency|Hereditary_cancer-predisposing_syndrome;CLNREVSTAT=no_assertion_criteria_provided|criteria_provided\x2c_single_submitter;CLNACC=RCV000119107.1|RCV000131005.1;CLNDSDB=GeneReviews:MedGen:OMIM:Orphanet:SNOMED_CT|MedGen:SNOMED_CT;CLNDSDBID=NBK1176:C0398791:251260:ORPHA647:234638009|C0027672:699346009	.	.	het	1	0	1
NBN	intronic	chr8	90967466	90967466	T	-	.	.	.	.	.	.	.	.	het	1	1	2
NBN	intronic	chr8	90967469	90967469	-	T	.	.	.	0.0191	rs13312923	.	.	.	het	1	0	1
NBN	exonic	chr8	90967711	90967711	A	G	synonymous SNV	NBN:NM_002485:exon10:c.T1197C:p.D399D,NBN:NM_001024688:exon11:c.T951C:p.D317D	0.608626	0.4903	rs709816	CLINSIG=non-pathogenic;CLNDBN=Hereditary_cancer-predisposing_syndrome;CLNREVSTAT=criteria_provided\x2c_single_submitter;CLNACC=RCV000162376.1;CLNDSDB=MedGen:SNOMED_CT;CLNDSDBID=C0027672:699346009	.	.	het	9	7	16
NBN	intronic	chr8	90967862	90967862	G	T	.	.	0.3752	.	rs1805786	.	.	.	het	6	5	11
NBN	intronic	chr8	90970862	90970862	G	T	.	.	0.375	.	rs1805818	.	.	.	het	8	6	14
NBN	intronic	chr8	90970935	90970935	G	A	.	.	0.353035	0.2845	rs2234744	.	.	.	het	8	6	14
NBN	intronic	chr8	90975416	90975416	G	-	.	.	0.271765	.	rs3215399	.	.	.	hom	1	0	1
NBN	intronic	chr8	90982556	90982556	C	T	.	.	0.0742812	0.0247	rs1805826	.	.	.	het	2	2	4
NBN	intronic	chr8	90982562	90982562	-	T	.	.	0.0445288	0.0334	rs13312881	.	.	.	het	1	0	1
NBN	intronic	chr8	90982803	90982803	C	T	.	.	0.0742812	0.0245	rs769418	.	.	.	het	2	2	4
NBN	intronic	chr8	90982893	90982893	A	G	.	.	0.00319489	.	rs77265692	.	.	.	het	1	0	1
NBN	intronic	chr8	90983251	90983251	C	A	.	.	0.0355431	.	rs1805827	.	.	.	het	2	0	2
NBN	intronic	chr8	90983252	90983252	A	G	.	.	0.0267572	.	rs3026271	.	.	.	het	0	1	1
NBN	intronic	chr8	90983599	90983599	C	T	.	.	0.0355431	.	rs1805828	.	.	.	het	2	1	3
NBN	exonic	chr8	90990479	90990479	C	G	nonsynonymous SNV	NBN:NM_002485:exon5:c.G553C:p.E185Q,NBN:NM_001024688:exon6:c.G307C:p.E103Q	0.357029	0.2866	rs1805794	CLINSIG=non-pathogenic|non-pathogenic;CLNDBN=not_specified|Hereditary_cancer-predisposing_syndrome;CLNREVSTAT=criteria_provided\x2c_single_submitter|criteria_provided\x2c_single_submitter;CLNACC=RCV000121620.1|RCV000162358.1;CLNDSDB=MedGen|MedGen:SNOMED_CT;CLNDSDBID=CN169374|C0027672:699346009	T	B	het	8	6	14
NBN	exonic	chr8	90990521	90990521	T	C	nonsynonymous SNV	NBN:NM_002485:exon5:c.A511G:p.I171V,NBN:NM_001024688:exon6:c.A265G:p.I89V	0.000399361	0.0012	rs61754966	CLINSIG=pathogenic|other|unknown|untested;CLNDBN=Aplastic_anemia|Leukemia\x2c_acute_lymphoblastic\x2c_susceptibility_to|Hereditary_cancer-predisposing_syndrome|not_specified;CLNREVSTAT=no_assertion_criteria_provided|no_assertion_criteria_provided|criteria_provided\x2c_multiple_submitters\x2c_no_conflicts|no_assertion_provided;CLNACC=RCV000007360.2|RCV000007361.2|RCV000115797.5|RCV000121618.1;CLND…	D	D	het	1	0	1
NBN	intronic	chr8	90992670	90992670	G	C	.	.	0.608427	.	rs1805841	.	.	.	hom	1	0	1
NBN	intronic	chr8	90993210	90993210	A	T	.	.	0.0275559	.	rs1805843	.	.	.	het	2	1	3
NBN	intronic	chr8	90993395	90993395	C	T	.	.	0.622005	.	rs1805796	.	.	.	het	8	6	14
NBN	intronic	chr8	90993883	90993883	C	T	.	.	0.379393	.	rs1805797	.	.	.	hom	7	5	12
NBN	exonic	chr8	90995019	90995019	C	T	synonymous SNV	NBN:NM_002485:exon2:c.G102A:p.L34L	0.379193	0.3132	rs1063045	CLINSIG=non-pathogenic;CLNDBN=Hereditary_cancer-predisposing_syndrome;CLNREVSTAT=criteria_provided\x2c_single_submitter;CLNACC=RCV000162359.1;CLNDSDB=MedGen:SNOMED_CT;CLNDSDBID=C0027672:699346009	.	.	het	8	6	14
NBN	intronic	chr8	90996743	90996743	C	G	.	.	.	0.0002	rs369408590	.	.	.	het	2	1	3
NBN	intergenic	chr8	90942746	90942746	C	TA	.	.	.	.	rs369524463	.	.	.	hom	1	0	1
PTEN	exonic	chr10	89623901	89623901	G	C	nonsynonymous SNV	PTEN:NM_001304717:exon2:c.G194C:p.C65S	1	.	rs2943772	.	.	.	hom	5	4	9
PTEN	intronic	chr10	89624422	89624422	G	A	.	.	0.000399361	.	rs34220389	.	.	.	het	2	0	2
PTEN	intronic	chr10	89653686	89653686	A	G	.	.	0.417931	.	rs1903858	.	.	.	hom	5	4	9
PTEN	intronic	chr10	89690953	89690953	-	TATCT	.	.	.	.	.	.	.	.	hom	5	3	8
PTEN	intronic	chr10	89693225	89693225	C	T	.	.	0.0205671	.	rs35560700	.	.	.	het	0	1	1
PTEN	intronic	chr10	89705429	89705429	G	C	.	.	0.422724	.	rs2735343	.	.	.	hom	1	0	1
PTEN	exonic	chr10	89720659	89720659	G	T	nonsynonymous SNV	PTEN:NM_000314:exon8:c.G810T:p.M270I,PTEN:NM_001304718:exon8:c.G219T:p.M73I,PTEN:NM_001304717:exon9:c.G1329T:p.M443I	.	.	.	.	.	P	het	0	1	1
PTEN	intronic	chr10	89720907	89720907	T	G	.	.	0.432508	0.3786	rs555895	CLINSIG=non-pathogenic;CLNDBN=not_specified;CLNREVSTAT=no_assertion_criteria_provided;CLNACC=RCV000078603.3;CLNDSDB=MedGen;CLNDSDBID=CN169374	.	.	hom	7	4	11
PTEN	intronic	chr10	89721094	89721094	C	T	.	.	0.954273	.	rs2736627	.	.	.	hom	1	2	3
PTEN	UTR3	chr10	89726745	89726745	T	C	.	.	0.373403	.	rs701848	.	.	.	het	6	4	10
PTEN	UTR3	chr10	89726794	89726794	C	A	.	.	0.0109824	.	rs34140758	.	.	.	het	1	1	2
PTEN	UTR3	chr10	89727414	89727414	C	T	.	.	0.0788738	.	rs11202607	.	.	.	het	5	2	7
PTEN	intergenic	chr10	89815170	89815170	A	T	.	.	0.66234	.	rs2785067	.	.	.	hom	1	0	1
PTEN	intergenic	chr10	89815235	89815235	C	T	.	.	0.66234	.	rs2785068	.	.	.	hom	1	0	1
PTEN	intergenic	chr10	89886204	89886204	T	C	.	.	0.730431	.	rs7069053	.	.	.	hom	1	0	1
PTEN	intergenic	chr10	89890390	89890391	CA	AT	.	.	.	.	rs36175883	.	.	.	hom	1	0	1
PTEN	intergenic	chr10	89894307	89894308	AA	CAT	.	.	.	.	.	.	.	.	het	1	0	1
PTEN	intergenic	chr10	89894332	89894332	T	C	.	.	.	.	rs57520857	.	.	.	het	2	0	2
PTEN	intergenic	chr10	89894362	89894362	T	C	.	.	0.574481	.	rs10788584	.	.	.	hom	1	0	1
PTEN	intergenic	chr10	89964299	89964299	G	T	.	.	0.863219	.	rs501751	.	.	.	hom	1	0	1
PTEN	intergenic	chr10	89990241	89990241	C	T	.	.	0.852037	.	rs472829	.	.	.	hom	1	0	1
RAD50	upstream	chr5	131892357	131892357	C	T	.	.	0.971046	.	rs2706335	.	.	.	hom	10	7	17
RAD50	UTR5	chr5	131892979	131892979	G	A	.	.	0.92492	0.9187	rs4526098	CLINSIG=non-pathogenic;CLNDBN=Hereditary_cancer-predisposing_syndrome;CLNREVSTAT=criteria_provided\x2c_single_submitter;CLNACC=RCV000160912.1;CLNDSDB=MedGen:SNOMED_CT;CLNDSDBID=C0027672:699346009	.	.	hom	10	7	17
RAD50	intronic	chr5	131893329	131893329	T	C	.	.	0.966853	.	rs2548986	.	.	.	hom	6	4	10
RAD50	intronic	chr5	131911425	131911425	G	A	.	.	0.024361	0.0274	rs74769721	CLINSIG=untested;CLNDBN=not_provided;CLNREVSTAT=no_assertion_provided;CLNACC=RCV000114860.1;CLNDSDB=MedGen;CLNDSDBID=CN221809	.	.	het	1	0	1
RAD50	intronic	chr5	131911847	131911847	G	C	.	.	0.310503	.	rs2522414	.	.	.	hom	1	0	1
RAD50	intronic	chr5	131915213	131915213	G	A	.	.	0.167732	0.1759	rs17166050	.	.	.	het	3	2	5
RAD50	intronic	chr5	131915279	131915279	A	G	.	.	0.0123802	.	rs75639632	CLINSIG=untested;CLNDBN=not_provided;CLNREVSTAT=no_assertion_provided;CLNACC=RCV000114863.1;CLNDSDB=MedGen;CLNDSDBID=CN221809	.	.	het	2	1	3
RAD50	intronic	chr5	131915317	131915317	T	C	.	.	0.33147	.	rs2522403	.	.	.	het	3	0	3
RAD50	intronic	chr5	131924341	131924341	C	T	.	.	0.0123802	0.0207	rs104895045	CLINSIG=untested;CLNDBN=not_provided;CLNREVSTAT=no_assertion_provided;CLNACC=RCV000114864.1;CLNDSDB=MedGen;CLNDSDBID=CN221809	.	.	het	0	1	1
RAD50	intronic	chr5	131925174	131925174	A	C	.	.	0.169928	.	rs56798121	.	.	.	het	1	0	1
RAD50	intronic	chr5	131925187	131925187	T	C	.	.	0.324081	.	rs2706362	.	.	.	het	2	0	2
RAD50	intronic	chr5	131928652	131928652	A	G	.	.	0.123003	.	rs2706366	.	.	.	het	1	0	1
RAD50	intronic	chr5	131931922	131931922	A	-	.	.	.	.	.	.	.	.	hom	1	0	1
RAD50	intronic	chr5	131940341	131940341	G	A	.	.	0.0732827	.	rs2522391	.	.	.	het	1	0	1
RAD50	intronic	chr5	131944129	131944129	G	A	.	.	0.330671	.	rs2522394	.	.	.	het	3	2	5
RAD50	intronic	chr5	131944964	131944964	-	T	.	.	0.0734824	0.0795	rs2066742	CLINSIG=probable-non-pathogenic;CLNDBN=Hereditary_cancer-predisposing_syndrome;CLNREVSTAT=criteria_provided\x2c_single_submitter;CLNACC=RCV000128884.1;CLNDSDB=MedGen:SNOMED_CT;CLNDSDBID=C0027672:699346009	.	.	het	1	0	1
RAD50	intronic	chr5	131945093	131945093	G	A	.	.	0.000399361	0.0006	rs181016343	CLINSIG=unknown;CLNDBN=Hereditary_cancer-predisposing_syndrome;CLNREVSTAT=criteria_provided\x2c_multiple_submitters\x2c_no_conflicts;CLNACC=RCV000115952.4;CLNDSDB=MedGen:SNOMED_CT;CLNDSDBID=C0027672:699346009	.	.	het	2	2	4
RAD50	intronic	chr5	131952072	131952072	C	T	.	.	1	.	rs4705961	.	.	.	hom	1	0	1
RAD51C	UTR5	chr17	56769979	56769979	C	T	.	.	0.158347	0.178	rs12946397	.	.	.	het	1	0	1
RAD51C	intronic	chr17	56780459	56780459	C	G	.	.	0.233427	.	rs6503874	.	.	.	het	1	0	1
RAD51C	intronic	chr17	56798207	56798207	T	C	.	.	0.205272	0.3283	rs28363318	.	.	.	het	7	5	12
RAD51C	upstream	chr17	56769887	56769887	G	A	.	.	0.158347	.	rs16943176	.	.	.	hom	1	0	1
RAD51D	exonic	chr17	33433487	33433487	C	T	nonsynonymous SNV	RAD51D:NM_133629:exon3:c.G158A:p.R53Q,RAD51D:NM_001142571:exon6:c.G554A:p.R185Q,RAD51D:NM_002878:exon6:c.G494A:p.R165Q	0.0950479	0.1068	rs4796033	CLINSIG=non-pathogenic;CLNDBN=Hereditary_cancer-predisposing_syndrome;CLNREVSTAT=criteria_provided\x2c_single_submitter;CLNACC=RCV000131069.2;CLNDSDB=MedGen:SNOMED_CT;CLNDSDBID=C0027672:699346009	T	B	het	2	1	3
RAD51D	exonic	chr17	33445549	33445549	G	A	synonymous SNV	RAD51D:NM_002878:exon3:c.C234T:p.S78S	0.1875	0.1585	rs9901455	CLINSIG=non-pathogenic;CLNDBN=Hereditary_cancer-predisposing_syndrome;CLNREVSTAT=criteria_provided\x2c_single_submitter;CLNACC=RCV000162563.1;CLNDSDB=MedGen:SNOMED_CT;CLNDSDBID=C0027672:699346009	.	.	het	3	3	6
STK11	intergenic	chr19	1184706	1184706	A	T	.	.	0.498403	.	rs8111052	.	.	.	hom	1	0	1
STK11	intergenic	chr19	1203678	1203678	T	C	.	.	0.0407348	.	rs75605040	.	.	.	het	2	1	3
STK11	intronic	chr19	1207238	1207238	G	T	.	.	0.353435	0.2295	rs3764640	.	.	.	het	4	4	8
STK11	intronic	chr19	1207274	1207274	T	A	.	.	.	.	.	.	.	.	het	1	2	3
STK11	intronic	chr19	1207280	1207280	C	T	.	.	0.163339	.	rs3764641	.	.	.	het	2	1	3
STK11	intronic	chr19	1218523	1218523	G	T	.	.	0.269569	0.1788	rs2075604	.	.	.	het	2	1	3
STK11	intronic	chr19	1219129	1219129	G	A	.	.	0.176118	.	rs35113943	.	.	.	het	2	1	3
STK11	intronic	chr19	1219224	1219224	G	T	.	.	0.0313498	.	rs78995829	.	.	.	het	2	1	3
STK11	intronic	chr19	1219274	1219274	G	A	.	.	0.530152	0.4236	rs34928889	.	.	.	het	3	4	7
STK11	intronic	chr19	1220321	1220321	T	C	.	.	0.359625	0.2684	rs2075606	.	.	.	het	3	4	7
STK11	intronic	chr19	1221161	1221161	C	T	.	.	0.101038	0.0449	rs9282860	.	.	.	het	4	0	4
STK11	exonic	chr19	1221293	1221293	C	T	synonymous SNV	STK11:NM_000455:exon6:c.C816T:p.Y272Y	0.0235623	0.0245	rs9282859	CLINSIG=non-pathogenic;CLNDBN=Hereditary_cancer-predisposing_syndrome;CLNREVSTAT=criteria_provided\x2c_single_submitter;CLNACC=RCV000129587.2;CLNDSDB=MedGen:SNOMED_CT;CLNDSDBID=C0027672:699346009	.	.	het	1	0	1
STK11	intronic	chr19	1221484	1221484	C	T	.	.	0.289736	.	rs741764	.	.	.	het	2	4	6
STK11	intronic	chr19	1221545	1221545	C	T	.	.	0.289537	.	rs741765	.	.	.	het	0	2	2
STK11	intronic	chr19	1222268	1222268	A	G	.	.	0.707468	.	rs60977562	.	.	.	het	1	0	1
STK11	intronic	chr19	1223370	1223370	C	T	.	.	0.0247604	.	rs60269795	.	.	.	het	1	0	1
TP53	downstream	chr17	7570929	7570930	CA	TG	.	.	.	.	rs376034773	.	.	.	hom	1	0	1
TP53	downstream	chr17	7571080	7571080	A	G	.	.	0.883187	.	rs9894946	.	.	.	hom	1	0	1
TP53	intronic	chr17	7578115	7578115	T	C	.	.	0.833666	.	rs1625895	.	.	.	hom	8	6	14
TP53	intronic	chr17	7578146	7578146	T	C	.	.	0.00499201	0.0037	rs34949160	CLINSIG=untested;CLNDBN=not_specified;CLNREVSTAT=no_assertion_provided;CLNACC=RCV000119922.1;CLNDSDB=MedGen;CLNDSDBID=CN169374	D	B	het	0	1	1
TP53	UTR5	chr17	7578645	7578645	C	T	.	.	0.842851	.	rs2909430	.	.	.	hom	7	6	13
TP53	exonic	chr17	7579472	7579472	G	C	nonsynonymous SNV	TP53:NM_001126118:exon3:c.C98G:p.P33R,TP53:NM_000546:exon4:c.C215G:p.P72R,TP53:NM_001126112:exon4:c.C215G:p.P72R,TP53:NM_001126113:exon4:c.C215G:p.P72R,TP53:NM_001126114:exon4:c.C215G:p.P72R,TP53:NM_001276695:exon4:c.C98G:p.P33R,TP53:NM_001276696:exon4:c.C98G:p.P33R,TP53:NM_001276760:exon4:c.C98G:p.P33R,TP53:NM_001276761:exon4:c.C98G:p.P33R	0.542931	0.63	rs1042522	CLINSIG=non-pathogenic,non-pathogenic|non-pathogenic|non-pathogenic|non-pathogenic|unknown,unknown;CLNDBN=not_specified,CODON_72_POLYMORPHISM\x2c_(rs1042522)|not_provided|not_specified|Hereditary_cancer-predisposing_syndrome|Li-Fraumeni_syndrome_1,Hereditary_cancer-predisposing_syndrome;CLNREVSTAT=criteria_provided\x2c_single_submitter,no_assertion_criteria_provided|no_assertion_criteria_provided…	T	P	hom	8	6	14
TP53	intronic	chr17	7579645	7579660	CCCAGCCCTCCAGGTC	-	.	.	.	.	.	.	.	.	het	3	4	7
TP53	UTR5	chr17	7579801	7579801	G	C	.	.	0.584864	0.6669	rs1642785	CLINSIG=non-pathogenic;CLNDBN=Hereditary_cancer-predisposing_syndrome;CLNREVSTAT=criteria_provided\x2c_single_submitter;CLNACC=RCV000125574.2;CLNDSDB=MedGen:SNOMED_CT;CLNDSDBID=C0027672:699346009	.	.	hom	3	4	7
BARD1	intergenic	chr2	215450198	215450198	C	A	.	.	0.781749	.	rs1400858	.	.	.	hom	1	0	1
BARD1	intergenic	chr2	215476070	215476070	T	C	.	.	0.724641	.	rs1878602	.	.	.	hom	1	0	1
BARD1	intergenic	chr2	215478288	215478288	C	T	.	.	0.719449	.	rs1119774	.	.	.	hom	1	0	1
BARD1	intergenic	chr2	215478323	215478323	T	C	.	.	0.774561	.	rs1119775	.	.	.	het	1	0	1
BARD1	intergenic	chr2	215492104	215492104	C	T	.	.	0.721446	.	rs12994500	.	.	.	hom	1	0	1
BARD1	intergenic	chr2	215498941	215498941	C	T	.	.	0.720048	.	rs77690468	.	.	.	hom	1	0	1
BARD1	intergenic	chr2	215504463	215504463	A	G	.	.	0.722244	.	rs6435841	.	.	.	het	1	0	1
BARD1	intergenic	chr2	215513430	215513430	A	G	.	.	0.429712	.	rs4672722	.	.	.	hom	1	0	1
BARD1	intergenic	chr2	215523413	215523413	C	G	.	.	0.999201	.	rs7590020	.	.	.	hom	1	0	1
BARD1	intergenic	chr2	215523436	215523436	T	C	.	.	0.759385	.	rs10184379	.	.	.	hom	1	0	1
BARD1	intergenic	chr2	215530975	215530978	AACT	-	.	.	0.169129	.	rs34947035	.	.	.	het	3	3	6
BARD1	intergenic	chr2	215540044	215540044	G	A	.	.	0.0443291	.	rs6730900	.	.	.	het	1	0	1
BARD1	intergenic	chr2	215547061	215547061	A	G	.	.	0.999201	.	rs10192590	.	.	.	hom	6	5	11
BARD1	intergenic	chr2	215562577	215562577	G	A	.	.	0.792332	.	rs10427252	.	.	.	het	6	2	8
BARD1	intergenic	chr2	215562726	215562726	A	-	.	.	0.0411342	.	rs59373603	.	.	.	het	1	0	1
