# Supplementary material for: Unique Features of Germline Variation in Five Egyptian Familial Breast Cancer Families Revealed by Exome Sequencing
Source: PLoS One. 2017 Jan 11;12(1):e0167581. doi: 10.1371/journal.pone.0167581 (PMC5226826; doi:10.1371/journal.pone.0167581)
Supplement: S2 Table — (XLSX) [file pone.0167581.s002.xlsx]

## Sheet: Sheet1
S2 Table. RECQL4 and RRM2B affected by variants in Egyptian familial breast cancer families
Family			1				2				3				4					5			Total affected	Total unaffected						Variants								Populatoin frequency					dbSNP 144	ClinVar	Prediction
No	1	2	3	4		1	2	3		1	2	3		1	2	3		1	2	3	4					Chr	Start	Ref	Var	Zygocity	Function	Gene	AA change	Var type		All	African	European	Ad Mixed American	East Asian	Egypt	All ESP6500			SIFT	PolyPhen2 (HDIV)
Age	53	59	27	40		61	33	29		66	49	75		48	23	18		47	42	51	45
Status	Affected Sister	Affected Sister	Unaffected Daughter	Unaffected Daughter		Affected Mother	Affected Daughter	Unaffected Daughter		Affected Sister	Unaffected Daughter	Affected Sister		Affected Mother	Affected Daughter	Unaffected Sister		Affected Sister	Unaffected Sister	Affected Sister	Unaffected Sister
	+	+	+	+		+	+	+		+	+	+		+	+	+		+	+	+	+		10	7		chr8	145738769	G	-	hom	exonic	RECQL4	RECQL4:NM_004260:exon14:c.2296delC:p.R766fs	frameshift deletion		.	.	.	.	.	.	.	.	.	.	.
	-	-	-	-		-	-	-		-	-	-		+	-	+		-	-	-	-		1	1		chr8	145737373	C	T	het	exonic	RECQL4	RECQL4:NM_004260:exon20:c.G3314A:p.G1105D	nonsynonymous SNV		0.00359425	.	0.0129	0.0029	.	.	0.0046	rs36078464	CLINSIG=non-pathogenic;CLNDBN=not_specified;CLNREVSTAT=criteria_provided\x2c_single_submitter;CLNACC=RCV000121952.1;CLNDSDB=MedGen;CLNDSDBID=CN169374	.	.
	-	+	+	+		-	-	-		-	-	-		-	-	-		-	-	-	-		1	2		chr8	145741992	G	A	het	exonic	RECQL4	RECQL4:NM_004260:exon5:c.C511T:p.R171W	nonsynonymous SNV		.	.	.	.	.	.	.	rs775651175	.	.	.
	-	-	-	-		-	-	-		-	-	-		-	-	-		+	+	-	+		1	2		chr8	103250875	C	T	het	exonic	RRM2B	RRM2B:NM_001172477:exon1:c.G176A:p.R59Q	nonsynonymous SNV		0.00259585	0.0098	.	.	.	.	.	rs555123175	.	.	.
