# Supplementary material for: Unique Features of Germline Variation in Five Egyptian Familial Breast Cancer Families Revealed by Exome Sequencing
Source: PLoS One. 2017 Jan 11;12(1):e0167581. doi: 10.1371/journal.pone.0167581 (PMC5226826; doi:10.1371/journal.pone.0167581)
Supplement: S5 Table — (XLSX) [file pone.0167581.s005.xlsx]

## Sheet: 24 Caucasian controls
S5 Table. Coding-change variants in 24 Caucasian familial breast cancer
Variants										Populatoin frequency						dbSNP 144	ClinVar	Prediction		Frequency
Chr	Start	Ref	Var	Zygocity	Function	Gene	AA change	Var type		All 1000G	African	European	Ad Mixed American	East Asian	All ESP6500			SIFT	PolyPhen2
chr17	45234407	A	-	het	exonic	CDC27	CDC27:NM_001293091:exon6:c.531delT:p.A177fs,CDC27:NM_001114091:exon7:c.714delT:p.A238fs,CDC27:NM_001256:exon7:c.714delT:p.A238fs,CDC27:NM_001293089:exon7:c.714delT:p.A238fs	frameshift deletion		.	.	.	.	.	.	rs112848754	.	.	.	24
chr19	45016992	T	-	hom	exonic	CEACAM20	CEACAM20:NM_001102598:exon7:c.1169delA:p.E390fs,CEACAM20:NM_001102599:exon7:c.1169delA:p.E390fs,CEACAM20:NM_001102597:exon8:c.1448delA:p.E483fs,CEACAM20:NM_001102600:exon8:c.1448delA:p.E483fs	frameshift deletion		.	.	.	.	.	.	.	.	.	.	24
chr11	46342261	-	G	hom	exonic	CREB3L1	CREB3L1:NM_052854:exon12:c.1525dupG:p.D509fs	frameshift insertion		.	.	.	.	.	.	.	.	.	.	24
chr1	156565050	-	CA	hom	exonic	GPATCH4	GPATCH4:NM_015590:exon8:c.1082_1083insTG:p.T361fs,GPATCH4:NM_182679:exon8:c.1067_1068insTG:p.T356fs	frameshift insertion		.	.	.	.	.	.	.	.	.	.	24
chr1	13183511	T	C	het	exonic	HNRNPCL2	HNRNPCL2:NM_001136561:exon2:c.A362G:p.D121G	nonsynonymous SNV		.	.	.	.	.	.	rs1737105	.	.	.	24
chr10	7605079	C	-	hom	exonic	ITIH5	ITIH5:NM_032817:exon10:c.2154delG:p.M718fs,ITIH5:NM_030569:exon14:c.2796delG:p.M932fs	frameshift deletion		.	.	.	.	.	.	.	.	.	.	24
chr21	32201971	A	-	hom	exonic	KRTAP7-1	KRTAP7-1:NM_181606:exon1:c.47delT:p.I16fs	frameshift deletion		.	.	.	.	.	.	.	.	.	.	24
chr11	112832341	C	-	hom	exonic;splicing	NCAM1	NCAM1:NM_000615:exon2:c.7delC:p.Q3fs,NCAM1:NM_001076682:exon2:c.7delC:p.Q3fs,NCAM1:NM_001242607:exon2:c.7delC:p.Q3fs,NCAM1:NM_001242608:exon2:c.7delC:p.Q3fs,NCAM1:NM_181351:exon2:c.7delC:p.Q3fs	frameshift deletion		.	.	.	.	.	.	.	.	.	.	24
chr16	3602229	G	-	hom	exonic	NLRC3	NLRC3:NM_178844:exon10:c.2319delC:p.A773fs	frameshift deletion		.	.	.	.	.	.	.	.	.	.	24
chr1	17718673	G	-	hom	exonic;splicing	PADI6	PADI6:NM_207421:exon10:c.1026delG:p.Q342fs	frameshift deletion		.	.	.	.	.	.	.	.	.	.	24
chr2	131414176	C	T	het	exonic	POTEJ	POTEJ:NM_001277083:exon15:c.C1843T:p.R615W	nonsynonymous SNV		.	.	.	.	.	.	rs62165276	.	D	.	24
chr17	7470287	A	-	het	exonic;splicing	SENP3	SENP3:NM_015670:exon8:c.1306delA:p.K436fs	frameshift deletion		.	.	.	.	.	.	.	.	.	.	24
chr11	118898437	C	-	hom	exonic	SLC37A4	SLC37A4:NM_001164280:exon3:c.527delG:p.C176fs,SLC37A4:NM_001467:exon4:c.527delG:p.C176fs,SLC37A4:NM_001164277:exon5:c.527delG:p.C176fs,SLC37A4:NM_001164278:exon5:c.527delG:p.C176fs,SLC37A4:NM_001164279:exon5:c.308delG:p.C103fs	frameshift deletion		.	.	.	.	.	.	.	.	.	.	24
chr3	50251835	-	G	het	exonic	SLC38A3	SLC38A3:NM_006841:exon3:c.103dupG:p.V35fs	frameshift insertion		.	.	.	.	.	.	.	.	.	.	24
chr2	133074876	A	G	het	exonic	ZNF806	ZNF806:NM_001304449:exon4:c.A337G:p.M113V	nonsynonymous SNV		.	.	.	.	.	.	rs7355689	.	.	.	24
chr2	133075027	G	A	het	exonic	ZNF806	ZNF806:NM_001304449:exon4:c.G488A:p.G163E	nonsynonymous SNV		.	.	.	.	.	.	rs7349198	.	.	.	24
chr2	133075104	C	T	het	exonic	ZNF806	ZNF806:NM_001304449:exon4:c.C565T:p.R189C	nonsynonymous SNV		0.000399361	.	.	.	0.002	.	rs7349364	.	.	.	24
chr2	133075639	G	T	het	exonic	ZNF806	ZNF806:NM_001304449:exon4:c.G1100T:p.G367V	nonsynonymous SNV		.	.	.	.	.	.	rs7340191	.	.	.	24
chr2	133076119	A	-	het	exonic	ZNF806	ZNF806:NM_001304449:exon4:c.1580delA:p.N527fs	frameshift deletion		.	.	.	.	.	.	.	.	.	.	24
chr2	133076206	C	T	het	exonic	ZNF806	ZNF806:NM_001304449:exon4:c.C1667T:p.A556V	nonsynonymous SNV		.	.	.	.	.	.	rs2598807	.	.	.	24
chr2	133076229	A	G	het	exonic	ZNF806	ZNF806:NM_001304449:exon4:c.A1690G:p.K564E	nonsynonymous SNV		.	.	.	.	.	.	rs2598806	.	.	.	24
chr2	96593016	C	A	het	exonic	ANKRD36C	ANKRD36C:NM_001310154:exon28:c.G1885T:p.D629Y	nonsynonymous SNV		.	.	.	.	.	.	rs79307257	.	D	.	23
chr10	116931102	-	TT	hom	exonic	ATRNL1	ATRNL1:NM_001276282:exon8:c.1400_1401insTT:p.L467fs	frameshift insertion		.	.	.	.	.	.	.	.	.	.	23
chr21	11058226	G	C	het	exonic	BAGE2	BAGE3:NM_182481:exon3:c.C214G:p.P72A,BAGE2:NM_182482:exon3:c.C214G:p.P72A	nonsynonymous SNV		.	.	.	.	.	.	rs4913558	.	.	.	23
chr5	156721865	-	C	het	exonic	CYFIP2	CYFIP2:NM_001037333:exon4:c.281dupC:p.P94fs,CYFIP2:NM_001291722:exon4:c.281dupC:p.P94fs,CYFIP2:NM_014376:exon4:c.281dupC:p.P94fs	frameshift insertion		.	.	.	.	.	.	.	.	.	.	23
chr1	248801605	-	AC	hom	exonic	OR2T35	OR2T35:NM_001001827:exon1:c.954_955insGT:p.V319fs	frameshift insertion		.	.	.	.	.	.	.	.	.	.	23
chr8	38827187	C	-	hom	exonic;splicing	PLEKHA2	PLEKHA2:NM_021623:exon13:c.1163delC:p.A388fs	frameshift deletion		.	.	.	.	.	.	.	.	.	.	23
chr17	26727723	A	-	hom	exonic	SLC46A1	SLC46A1:NM_001242366:exon3:c.1142delT:p.I381fs,SLC46A1:NM_080669:exon4:c.1226delT:p.I409fs	frameshift deletion		.	.	.	.	.	.	.	.	.	.	23
chr7	149476668	-	C	hom	exonic	SSPO	SSPO:NM_198455:exon10:c.1118dupC:p.P373fs	frameshift insertion		.	.	.	.	.	.	.	.	.	.	23
chrX	104464283	C	-	het	exonic	TEX13A	TEX13A:NM_001291277:exon3:c.595delG:p.D199fs,TEX13A:NM_031274:exon3:c.595delG:p.D199fs	frameshift deletion		.	.	.	.	.	.	.	.	.	.	23
chr2	133075207	C	T	het	exonic	ZNF806	ZNF806:NM_001304449:exon4:c.C668T:p.A223V	nonsynonymous SNV		0.000399361	.	.	.	.	.	rs7349365	.	.	.	23
chr2	133075282	T	C	het	exonic	ZNF806	ZNF806:NM_001304449:exon4:c.T743C:p.V248A	nonsynonymous SNV		.	.	.	.	.	.	rs7349446	.	.	.	23
chr2	133075664	T	G	het	exonic	ZNF806	ZNF806:NM_001304449:exon4:c.T1125G:p.D375E	nonsynonymous SNV		.	.	.	.	.	.	rs7340499	.	.	.	23
chr2	133075674	G	C	het	exonic	ZNF806	ZNF806:NM_001304449:exon4:c.G1135C:p.G379R	nonsynonymous SNV		.	.	.	.	.	.	rs7340192	.	.	.	23
chr2	133075726	A	G	het	exonic	ZNF806	ZNF806:NM_001304449:exon4:c.A1187G:p.E396G	nonsynonymous SNV		.	.	.	.	.	.	rs2598810	.	.	.	23
chr2	133076032	T	G	het	exonic	ZNF806	ZNF806:NM_001304449:exon4:c.T1493G:p.F498C	nonsynonymous SNV		.	.	.	.	.	.	rs2598809	.	.	.	23
chr2	133076155	G	A	het	exonic	ZNF806	ZNF806:NM_001304449:exon4:c.G1616A:p.C539Y	nonsynonymous SNV		0.000399361	0.0008	.	0.0014	.	.	rs2677622	.	.	.	23
chr2	133076221	G	A	het	exonic	ZNF806	ZNF806:NM_001304449:exon4:c.G1682A:p.R561H	nonsynonymous SNV		.	.	.	.	.	.	rs7340213	.	.	.	23
chr2	96525718	G	TT	het	exonic	ANKRD36C	ANKRD36C:NM_001310154:exon82:c.4885_4885delinsAA	frameshift substitution		.	.	.	.	.	.	.	.	.	.	22
chr2	133074745	A	T	het	exonic	ZNF806	ZNF806:NM_001304449:exon4:c.A206T:p.E69V	nonsynonymous SNV		.	.	.	.	.	.	rs7355686	.	.	.	22
chr2	133074759	A	C	het	exonic	ZNF806	ZNF806:NM_001304449:exon4:c.A220C:p.K74Q	nonsynonymous SNV		.	.	.	.	.	.	rs62169564	.	.	.	22
chr2	133075386	G	A	het	exonic	ZNF806	ZNF806:NM_001304449:exon4:c.G847A:p.G283R	nonsynonymous SNV		.	.	.	.	.	.	rs7349216	.	.	.	22
chr2	133075906	-	A	het	exonic	ZNF806	ZNF806:NM_001304449:exon4:c.1367dupA:p.N456fs	frameshift insertion		.	.	.	.	.	.	.	.	.	.	22
chr3	129814936	C	-	hom	exonic	ALG1L2	ALG1L2:NM_001136152:exon6:c.469delC:p.L157fs	frameshift deletion		.	.	.	.	.	.	.	.	.	.	21
chr3	130190722	T	-	hom	exonic	COL6A5	COL6A5:NM_001278298:exon40:c.7771delT:p.L2591X	stopgain		.	.	.	.	.	.	.	.	.	.	21
chr7	100612961	G	C	het	exonic	MUC12	MUC12:NM_001164462:exon1:c.G58C:p.V20L	nonsynonymous SNV		.	.	.	.	.	.	rs78487486	.	D	.	21
chr1	248801946	AGCACGC	-	hom	exonic	OR2T35	OR2T35:NM_001001827:exon1:c.608_614del:p.C203fs	frameshift deletion		.	.	.	.	.	.	.	.	.	.	21
chr5	149374881	T	-	het	exonic	TIGD6	TIGD6:NM_001243253:exon2:c.1031delA:p.Q344fs,TIGD6:NM_030953:exon2:c.1031delA:p.Q344fs	frameshift deletion		.	.	.	.	.	.	.	.	.	.	21
chrY	21154466	T	A	hom	exonic	CD24	CD24:NM_001291737:exon1:c.A130T:p.T44S,CD24:NM_013230:exon1:c.A130T:p.T44S,CD24:NM_001291738:exon2:c.A130T:p.T44S	nonsynonymous SNV		.	.	.	.	.	.	rs10465460	.	.	.	20
chr11	124096247	G	A	hom	exonic	OR8G2	OR8G2:NM_001291438:exon1:c.G850A:p.G284R	nonsynonymous SNV		.	.	.	.	.	.	rs2466613	.	.	.	20
chr19	52004793	-	C	hom	exonic	SIGLEC12	SIGLEC12:NM_053003:exon1:c.194dupG:p.R65fs	frameshift insertion		.	.	.	.	.	.	.	.	.	.	20
chr2	133074727	T	G	het	exonic	ZNF806	ZNF806:NM_001304449:exon4:c.T188G:p.I63S	nonsynonymous SNV		0.000199681	.	0.001	.	.	.	rs74763985	.	.	.	20
chr1	145296478	G	T	hom	exonic	NBPF10	NBPF10:NM_001039703:exon3:c.G400T:p.D134Y,NBPF10:NM_001302371:exon3:c.G400T:p.D134Y	nonsynonymous SNV		.	.	.	.	.	.	rs6663523	.	D	.	19
chr8	101717237	C	T	het	exonic	PABPC1	PABPC1:NM_002568:exon13:c.G1735A:p.G579S	nonsynonymous SNV		.	.	.	.	.	.	rs78407297	.	.	D	19
chr2	133070449	T	C	het	exonic	ZNF806	ZNF806:NM_001304449:exon3:c.T23C:p.V8A	nonsynonymous SNV		.	.	.	.	.	.	rs2459647	.	.	.	19
chr2	133074718	A	C	het	exonic	ZNF806	ZNF806:NM_001304449:exon4:c.A179C:p.K60T	nonsynonymous SNV		.	.	.	.	.	.	rs4953961	.	.	.	19
chr2	133075069	A	G	het	exonic	ZNF806	ZNF806:NM_001304449:exon4:c.A530G:p.H177R	nonsynonymous SNV		.	.	.	.	.	.	rs72991565	.	.	.	19
chr2	133075480	C	-	het	exonic	ZNF806	ZNF806:NM_001304449:exon4:c.941delC:p.P314fs	frameshift deletion		.	.	.	.	.	.	.	.	.	.	19
chr19	1037647	C	-	het	exonic	CNN2	CNN2:NM_201277:exon6:c.561delC:p.T187fs,CNN2:NM_001303499:exon7:c.645delC:p.T215fs,CNN2:NM_001303501:exon7:c.741delC:p.T247fs,CNN2:NM_004368:exon7:c.678delC:p.T226fs	frameshift deletion		.	.	.	.	.	.	.	.	.	.	18
chr8	101717220	C	T	het	exonic	PABPC1	PABPC1:NM_002568:exon13:c.G1752A:p.M584I	nonsynonymous SNV		.	.	.	.	.	.	rs112868101	.	.	D	18
chrX	135960147	-	AA	het	exonic	RBMX	RBMX:NM_002139:exon4:c.314_315insTT:p.P105fs	frameshift insertion		.	.	.	.	.	.	.	.	.	.	18
chr3	75786762	C	-	het	exonic	ZNF717	ZNF717:NM_001128223:exon5:c.2012delG:p.G671fs,ZNF717:NM_001290208:exon5:c.2012delG:p.G671fs,ZNF717:NM_001290209:exon5:c.1862delG:p.G621fs	frameshift deletion		.	.	.	.	.	.	.	.	.	.	18
chr2	133070508	G	T	het	exonic	ZNF806	ZNF806:NM_001304449:exon3:c.G82T:p.A28S	nonsynonymous SNV		.	.	.	.	.	.	rs7340197	.	.	.	17
chr7	143270172	A	G	hom	exonic	CTAGE15	CTAGE15:NM_001008747:exon1:c.A1262G:p.E421G	nonsynonymous SNV		.	.	.	.	.	.	rs62484910	.	.	.	16
chr1	201178819	G	A	het	exonic	IGFN1	IGFN1:NM_001164586:exon12:c.G4798A:p.A1600T	nonsynonymous SNV		.	.	.	.	.	.	rs72468019	.	.	.	16
chr3	190106073	GG	C	het	exonic	CLDN16	CLDN16:NM_006580:exon1:c.165_166C	frameshift substitution		.	.	.	.	.	.	rs386669518	.	.	.	15
chr16	81242149	TTT	C	hom	exonic	PKD1L2	PKD1L2:NM_001076780:exon4:c.705_707G	frameshift substitution		.	.	.	.	.	.	.	.	.	.	15
chr3	195509974	A	G	het	exonic	MUC4	MUC4:NM_018406:exon2:c.T8477C:p.F2826S	nonsynonymous SNV		.	.	.	.	.	.	rs139925940	.	.	.	14
chr5	175811094	-	GT	hom	exonic	NOP16	NOP16:NM_001256539:exon5:c.586_587insAC:p.R196fs,NOP16:NM_001256540:exon5:c.583_584insAC:p.R195fs,NOP16:NM_001291305:exon5:c.544_545insAC:p.R182fs	frameshift insertion		.	.	.	.	.	.	rs397961096	.	.	.	14
chr1	247615263	A	-	het	exonic	OR2B11	OR2B11:NM_001004492:exon1:c.22delT:p.F8fs	frameshift deletion		.	.	.	.	.	.	.	.	.	.	14
chr11	48346523	C	T	het	exonic	OR4C3	OR4C3:NM_001004702:exon1:c.C31T:p.L11F	nonsynonymous SNV		.	.	.	.	.	.	rs72911451	.	D	.	14
chr12	55523588	T	-	het	exonic	OR9K2	OR9K2:NM_001005243:exon1:c.36delT:p.I12fs	frameshift deletion		.	.	.	.	.	.	.	.	.	.	14
chr8	101724994	-	A	het	exonic	PABPC1	PABPC1:NM_002568:exon6:c.761_762insT:p.K254fs	frameshift insertion		.	.	.	.	.	.	rs140822921	.	.	.	14
chr2	133070556	T	C	het	exonic	ZNF806	ZNF806:NM_001304449:exon3:c.T130C:p.F44L	nonsynonymous SNV		.	.	.	.	.	.	rs7355766	.	.	.	14
chr19	44351168	GAGATG	-	hom	exonic	ZNF283	ZNF283:NM_001297752:wholegene	frameshift deletion		.	.	.	.	.	.	.	.	.	.	13
chr2	98129744	C	T	hom	exonic	ANKRD36B	ANKRD36B:NM_025190:exon38:c.G2704A:p.E902K	nonsynonymous SNV		.	.	.	.	.	.	.	.	.	.	12
chr14	20181502	C	T	het	exonic	OR11H2	OR11H2:NM_001197287:exon2:c.G574A:p.V192I	nonsynonymous SNV		.	.	.	.	.	.	rs201024081	.	.	.	12
chr11	5172797	-	C	het	exonic	OR52A1	OR52A1:NM_012375:exon1:c.802dupG:p.G268fs	frameshift insertion		.	.	.	.	.	.	.	.	.	.	12
chr8	101724623	-	A	het	exonic	PABPC1	PABPC1:NM_002568:exon7:c.938_939insT:p.E313fs	frameshift insertion		.	.	.	.	.	.	.	.	.	.	12
chr4	152201024	-	AGGTC	het	exonic	PRSS48	PRSS48:NM_183375:exon2:c.129_130insAGGTC:p.V43fs	frameshift insertion		.	.	.	.	.	.	.	.	.	.	12
chr17	6555548	-	G	hom	exonic	C17orf100	C17orf100:NM_001105520:exon1:c.315dupG:p.R105fs	frameshift insertion		.	.	.	.	.	.	.	.	.	.	11
chr12	42499814	GTAA	ATT	het	exonic	GXYLT1	GXYLT1:NM_001099650:exon4:c.574_577AAT,GXYLT1:NM_173601:exon5:c.667_670AAT	frameshift substitution		.	.	.	.	.	.	.	.	.	.	11
chr19	4499634	GCTGGCCGGGGAGGA	-	het	exonic	HDGFRP2	HDGFRP2:NM_001001520:exon14:c.1722_1722del:p.K574fs,HDGFRP2:NM_032631:exon14:c.1722_1722del:p.K574fs	frameshift deletion		.	.	.	.	.	.	.	.	.	.	11
chr6	168376880	-	G	het	exonic	HGC6.3	HGC6.3:NM_001129895:exon1:c.452_453insC:p.Q151fs	frameshift insertion		.	.	.	.	.	.	rs368066294	.	.	.	11
chr6	168376882	-	T	het	exonic	HGC6.3	HGC6.3:NM_001129895:exon1:c.450_451insA:p.Q151fs	frameshift insertion		.	.	.	.	.	.	rs775809885	.	.	.	11
chr14	20528450	ATAGATTTGCTCACTGACC	-	het	exonic	OR4L1	OR4L1:NM_001004717:exon1:c.247_265del:p.I83fs	frameshift deletion		.	.	.	.	.	.	.	.	.	.	11
chr11	4389406	G	-	het	exonic	OR52B4	OR52B4:NM_001005161:exon1:c.120delC:p.A40fs	frameshift deletion		.	.	.	.	.	.	.	.	.	.	11
chr8	101724627	TT	-	het	exonic	PABPC1	PABPC1:NM_002568:exon7:c.934_935del:p.K312fs	frameshift deletion		.	.	.	.	.	.	.	.	.	.	11
chr13	25671334	A	-	het	exonic	PABPC3	PABPC3:NM_030979:exon1:c.998delA:p.K333fs	frameshift deletion		.	.	.	.	.	.	.	.	.	.	11
chr2	175292582	CAAATTTATCAGT	-	het	exonic	SCRN3	SCRN3:NM_001193528:exon8:c.1213_1225del:p.Q405fs,SCRN3:NM_024583:exon8:c.1234_1246del:p.Q412fs	frameshift deletion		.	.	.	.	.	.	.	.	.	.	11
chr7	38299727	T	C	hom	exonic	TARP	TARP:NM_001003806:exon4:c.A298G:p.R100G	nonsynonymous SNV		.	.	.	.	.	.	rs138027161	.	.	.	11
chr1	248059781	-	A	het	exonic	OR2W3	OR2W3:NM_001001957:exon1:c.893dupA:p.K298fs	frameshift insertion		.	.	.	.	.	.	.	.	.	.	10
chr11	56380552	AGAC	-	hom	exonic	OR5M1	OR5M1:NM_001004740:exon1:c.424_427del:p.V142fs	frameshift deletion		.	.	.	.	.	.	.	.	.	.	10
chr13	25671312	ATGAT	-	het	exonic	PABPC3	PABPC3:NM_030979:exon1:c.976_980del:p.M326fs	frameshift deletion		.	.	.	.	.	.	.	.	.	.	10
chr13	25671369	G	T	het	exonic	PABPC3	PABPC3:NM_030979:exon1:c.G1033T:p.E345X	stopgain		.	.	.	.	.	.	rs76804900	.	D	.	10
chr3	108476002	-	GGGATTAG	hom	exonic	RETNLB	RETNLB:NM_032579:exon1:c.30_31insCTAATCCC:p.L11fs	frameshift insertion		.	.	.	.	.	.	.	.	.	.	10
chr14	74060508	CTCT	ATCTTCAA	het	exonic	ACOT4	ACOT4:NM_152331:exon2:c.560_563ATCTTCAA	frameshift substitution		.	.	.	.	.	.	.	.	.	.	9
chr2	112614429	G	A	het	exonic	ANAPC1	ANAPC1:NM_022662:exon12:c.C1393T:p.Q465X	stopgain		.	.	.	.	.	.	rs72936240	.	.	.	9
chr21	34860756	ATTAA	-	het	exonic	DNAJC28	DNAJC28:NM_001040192:exon2:c.941_945del:p.F314fs,DNAJC28:NM_017833:exon2:c.941_945del:p.F314fs	frameshift deletion		.	.	.	.	.	.	.	.	.	.	9
chr19	120467	T	A	hom	exonic	KIR2DS1	KIR2DS1:NM_014512:exon4:c.T419A:p.L140Q	nonsynonymous SNV		.	.	.	.	.	.	.	.	.	.	9
chr19	9236704	-	TGGTA	hom	exonic	OR7G3	OR7G3:NM_001001958:exon1:c.922_923insTACCA:p.I308fs	frameshift insertion		.	.	.	.	.	.	.	.	.	.	9
chr17	37358635	CGG	A	het	exonic	RPL19	RPL19:NM_000981:exon3:c.178_180A	frameshift substitution		.	.	.	.	.	.	.	.	.	.	9
chr3	125725274	ACAA	-	het	exonic	SLC41A3	SLC41A3:NM_001008486:exon11:c.1389_1392del:p.F463fs,SLC41A3:NM_001008485:exon12:c.1497_1500del:p.F499fs	frameshift deletion		.	.	.	.	.	.	.	.	.	.	9
chr7	149503922	ATAG	-	het	exonic	SSPO	SSPO:NM_198455:exon60:c.8746_8749del:p.I2916fs	frameshift deletion		.	.	.	.	.	.	.	.	.	.	9
chr20	34215236	-	A	het	exonic	CPNE1	CPNE1:NM_001198863:exon14:c.1201dupT:p.F401fs,CPNE1:NM_003915:exon14:c.1216dupT:p.F406fs,CPNE1:NM_152925:exon14:c.1201dupT:p.F401fs,CPNE1:NM_152926:exon14:c.1201dupT:p.F401fs,CPNE1:NM_152927:exon15:c.1201dupT:p.F401fs,CPNE1:NM_152928:exon15:c.1201dupT:p.F401fs	frameshift insertion		.	.	.	.	.	.	.	.	.	.	8
chr1	201180140	C	T	het	exonic	IGFN1	IGFN1:NM_001164586:exon12:c.C6119T:p.A2040V	nonsynonymous SNV		.	.	.	.	.	.	rs58792551	.	.	.	8
chr19	115133	A	G	hom	exonic	KIR2DS1	KIR2DS1:NM_014512:exon1:c.A22G:p.M8V	nonsynonymous SNV		.	.	.	.	.	.	.	.	.	.	8
chr7	151945071	-	T	het	exonic	KMT2C	KMT2C:NM_170606:exon14:c.2447dupA:p.Y816_I817delinsX	stopgain		.	.	.	.	.	.	rs150073007	.	.	.	8
chr6	66014572	A	G	hom	exonic	LOC441155	LOC441155:NM_001271675:exon2:c.A2158G:p.T720A	nonsynonymous SNV		.	.	.	.	.	.	rs2653988	.	.	.	8
chr3	195508108	G	A	het	exonic	MUC4	MUC4:NM_018406:exon2:c.C10343T:p.S3448L	nonsynonymous SNV		.	.	.	.	.	.	rs148923966	.	.	P	8
chr11	76895772	GAGGCGGGGACACCAGGGCCTG	-	hom	exonic	MYO7A	MYO7A:NM_001127179:exon27:c.3515_3536del:p.G1172fs	frameshift deletion		.	.	.	.	.	.	.	.	.	.	8
chr3	75790811	GTCC	TTTCT	het	exonic	ZNF717	ZNF717:NM_001128223:exon3:c.131_134AGAAA,ZNF717:NM_001290208:exon3:c.131_134AGAAA,ZNF717:NM_001290210:exon3:c.131_134AGAAA	frameshift substitution		.	.	.	.	.	.	.	.	.	.	8
chr10	21435342	ACTC	-	het	exonic	C10orf113	C10orf113:NM_001010896:exon1:c.93_96del:p.E31fs,C10orf113:NM_001177483:exon1:c.93_96del:p.E31fs	frameshift deletion		.	.	.	.	.	.	.	.	.	.	7
chrY	21154426	G	A	het	exonic	CD24	CD24:NM_001291737:exon1:c.C170T:p.A57V,CD24:NM_001291739:exon1:c.C103T:p.R35W,CD24:NM_013230:exon1:c.C170T:p.A57V,CD24:NM_001291738:exon2:c.C170T:p.A57V	nonsynonymous SNV		.	.	.	.	.	.	rs52812045	.	.	.	7
chr15	85787910	G	A	het	exonic	GOLGA6L3	GOLGA6L3:NM_001310153:exon6:c.G689A:p.R230H	nonsynonymous SNV		.	.	.	.	.	.	rs367838829	.	.	.	7
chr2	129026227	G	T	het	exonic	HS6ST1	HS6ST1:NM_004807:exon2:c.C745A:p.R249S	nonsynonymous SNV		.	.	.	.	.	.	rs3958533	.	.	D	7
chr1	201178904	A	G	het	exonic	IGFN1	IGFN1:NM_001164586:exon12:c.A4883G:p.E1628G	nonsynonymous SNV		.	.	.	.	.	.	rs201227267	.	.	.	7
chr19	99656	C	G	hom	exonic;splicing	KIR2DS5	KIR2DS5:NM_014513:exon2:c.C35G:p.A12G	nonsynonymous SNV		.	.	.	.	.	.	.	.	.	.	7
chr8	7218632	C	T	het	exonic	ZNF705G	ZNF705G:NM_001164457:exon2:c.G139A:p.G47R	nonsynonymous SNV		.	.	.	.	.	.	rs3989698	.	.	.	7
chr2	98129817	T	C	hom	exonic	ANKRD36B	ANKRD36B:NM_025190:exon38:c.A2631G:p.I877M	nonsynonymous SNV		.	.	.	.	.	.	.	.	.	.	6
chr8	145738769	G	-	hom	exonic	RECQL4	RECQL4:NM_004260:exon14:c.2296delC:p.R766fs	frameshift deletion		.	.	.	.	.	.	.	.	.	.	6
chr12	51740409	TAAAGGAC	GGAAGCG	hom	exonic	CELA1	CELA1:NM_001971:exon1:c.7_14CGCTTCC	frameshift substitution		.	.	.	.	.	.	.	.	.	.	5
chr19	49447750	AG	-	het	exonic	DHDH	DHDH:NM_014475:exon6:c.881_882del:p.E294fs	frameshift deletion		.	.	.	.	.	.	.	.	.	.	5
chr19	89632	A	G	hom	exonic	KIR2DL5A	KIR2DL5B:NM_001018081:exon4:c.A517G:p.N173D,KIR2DL5A:NM_020535:exon4:c.A517G:p.N173D	nonsynonymous SNV		.	.	.	.	.	.	.	.	.	.	5
chr19	99665	T	G	hom	exonic	KIR2DS3	KIR2DS3:NM_012313:exon2:c.T44G:p.L15W,KIR2DS5:NM_014513:exon2:c.T44G:p.L15W	nonsynonymous SNV		.	.	.	.	.	.	.	.	.	.	5
chr3	195505855	G	T	het	exonic	MUC4	MUC4:NM_018406:exon2:c.C12596A:p.S4199Y	nonsynonymous SNV		.	.	.	.	.	.	rs201422998	.	.	D	5
chr3	195507262	T	G	het	exonic	MUC4	MUC4:NM_018406:exon2:c.A11189C:p.H3730P	nonsynonymous SNV		.	.	.	.	.	.	rs200927864	.	.	.	5
chr4	177106011	CTCT	-	hom	exonic	SPATA4	SPATA4:NM_144644:exon6:c.835_838del:p.R279fs	frameshift deletion		.	.	.	.	.	.	.	.	.	.	5
chr7	99662513	AGTT	-	het	exonic	ZNF3	ZNF3:NM_017715:exon6:c.291_294del:p.L97fs	frameshift deletion		.	.	.	.	.	.	.	.	.	.	5
chr19	23927743	AC	-	het	exonic	ZNF681	ZNF681:NM_138286:exon4:c.608_609del:p.C203fs	frameshift deletion		.	.	.	.	.	.	.	.	.	.	5
chr17	67145196	AG	-	het	exonic	ABCA10	ABCA10:NM_080282:exon39:c.4510_4511del:p.L1504fs	frameshift deletion		.	.	.	.	.	.	.	.	.	.	4
chr10	51768676	AA	-	hom	exonic	AGAP6	AGAP6:NM_001077665:exon8:c.791_792del:p.K264fs	frameshift deletion		.	.	.	.	.	.	.	.	.	.	4
chr2	96610921	TTC	GTG	het	exonic	ANKRD36C	ANKRD36C:NM_001310154:exon18:c.1363_1364CAC	frameshift substitution		.	.	.	.	.	.	.	.	.	.	4
chr3	46414945	CAGTCAGTATCAATTCTGGAAGAATTTCCAGA	-	het	exonic	CCR5	CCR5:NM_000579:exon3:c.552_583del:p.Y184fs,CCR5:NM_001100168:exon3:c.552_583del:p.Y184fs	frameshift deletion		.	.	.	.	.	.	.	.	.	.	4
chr10	125780758	GG	C	hom	exonic	CHST15	CHST15:NM_001270765:exon6:c.1360_1361G,CHST15:NM_014863:exon6:c.1360_1361G	frameshift substitution		.	.	.	.	.	.	.	.	.	.	4
chr4	1388625	-	AC	het	exonic	CRIPAK	CRIPAK:NM_175918:exon1:c.326_327insAC:p.T109fs	frameshift insertion		.	.	.	.	.	.	.	.	.	.	4
chr4	101108876	TT	C	het	exonic	DDIT4L	DDIT4L:NM_145244:exon3:c.539_540G	frameshift substitution		.	.	.	.	.	.	.	.	.	.	4
chr9	34893046	CC	G	het	exonic	FAM205C	FAM205C:NM_001309426:exon4:c.354_355C,FAM205C:NM_001309427:exon4:c.354_355C	frameshift substitution		.	.	.	.	.	.	rs71506187	.	.	.	4
chr15	85788521	G	A	hom	exonic	GOLGA6L3	GOLGA6L3:NM_001310153:exon8:c.G1214A:p.R405Q	nonsynonymous SNV		.	.	.	.	.	.	rs202203580	.	.	.	4
chr15	28518112	CTTC	ATT	het	exonic	HERC2	HERC2:NM_004667:exon8:c.836_839AAT	frameshift substitution		.	.	.	.	.	.	.	.	.	.	4
chr1	201178965	A	G	het	exonic	IGFN1	IGFN1:NM_001164586:exon12:c.A4944G:p.I1648M	nonsynonymous SNV		.	.	.	.	.	.	rs12758143	.	.	.	4
chr1	175129955	G	T	het	exonic	KIAA0040	KIAA0040:NM_001162895:exon3:c.C195A:p.N65K,KIAA0040:NM_001162894:exon4:c.C195A:p.N65K,KIAA0040:NM_014656:exon4:c.C195A:p.N65K,KIAA0040:NM_001162893:exon5:c.C195A:p.N65K	nonsynonymous SNV		.	.	.	.	.	.	rs3208835	.	.	.	4
chr19	123888	C	T	hom	exonic	KIR2DS1	KIR2DS2:NM_001291700:exon3:c.C92T:p.P31L,KIR2DS1:NM_014512:exon5:c.C686T:p.P229L	nonsynonymous SNV		.	.	.	.	.	.	.	.	.	.	4
chr19	102267	C	G	het	exonic	KIR2DS3	KIR2DS3:NM_012313:exon3:c.C202G:p.H68D,KIR2DS5:NM_014513:exon3:c.C202G:p.H68D	nonsynonymous SNV		.	.	.	.	.	.	.	.	.	.	4
chr19	102313	G	C	het	exonic	KIR2DS3	KIR2DS3:NM_012313:exon3:c.G248C:p.G83A,KIR2DS5:NM_014513:exon3:c.G248C:p.G83A	nonsynonymous SNV		.	.	.	.	.	.	.	.	.	.	4
chr19	71145	G	C	hom	exonic	KIR3DS1	KIR3DS1:NM_001083539:exon2:c.G39C:p.L13F,KIR3DS1:NM_001282170:exon2:c.G39C:p.L13F	nonsynonymous SNV		.	.	.	.	.	.	.	.	.	.	4
chr19	71173	A	G	hom	exonic	KIR3DS1	KIR3DS1:NM_001083539:exon2:c.A67G:p.M23V,KIR3DS1:NM_001282170:exon2:c.A67G:p.M23V	nonsynonymous SNV		.	.	.	.	.	.	.	.	.	.	4
chr3	10049098	T	G	het	exonic	LOC401052	LOC401052:NM_001008737:exon4:c.A287C:p.H96P	nonsynonymous SNV		.	.	.	.	.	.	rs200467492	.	.	.	4
chr3	195511877	G	A	het	exonic	MUC4	MUC4:NM_018406:exon2:c.C6574T:p.P2192S	nonsynonymous SNV		.	.	.	.	.	.	rs55824312	.	.	D	4
chr9	107367666	CG	-	hom	exonic	OR13C2	OR13C2:NM_001004481:exon1:c.242_243del:p.T81fs	frameshift deletion		.	.	.	.	.	.	.	.	.	.	4
chr16	3406758	T	-	het	exonic	OR2C1	OR2C1:NM_012368:exon1:c.818delT:p.F273fs	frameshift deletion		.	.	.	.	.	.	.	.	.	.	4
chr5	140772900	C	-	het	exonic	PCDHGA8	PCDHGA8:NM_014004:exon1:c.520delC:p.P174fs,PCDHGA8:NM_032088:exon1:c.520delC:p.P174fs	frameshift deletion		.	.	.	.	.	.	.	.	.	.	4
chr1	144923730	T	-	het	exonic	PDE4DIP	PDE4DIP:NM_001002811:exon2:c.1217delA:p.E406fs,PDE4DIP:NM_001002812:exon6:c.728delA:p.E243fs,PDE4DIP:NM_001198834:exon6:c.728delA:p.E243fs,PDE4DIP:NM_014644:exon6:c.728delA:p.E243fs,PDE4DIP:NM_001198832:exon9:c.926delA:p.E309fs	frameshift deletion		.	.	.	.	.	.	.	.	.	.	4
chr19	1531871	A	C	het	exonic	PLK5	PLK5:NM_001243079:exon12:c.A703C:p.T235P	nonsynonymous SNV		.	.	.	.	.	.	rs756462270	.	.	.	4
chr2	37480321	-	T	het	exonic	PRKD3	PRKD3:NM_005813:exon18:c.2672dupA:p.X891delinsX	frameshift insertion		.	.	.	.	.	.	.	.	.	.	4
chr19	43268142	G	-	het	exonic	PSG8	PSG8:NM_001130167:exon2:c.356delC:p.S119fs,PSG8:NM_182707:exon2:c.356delC:p.S119fs	frameshift deletion		.	.	.	.	.	.	.	.	.	.	4
chr8	11990617	C	A	hom	exonic	USP17L7	USP17L7:NM_001256869:exon1:c.G902T:p.R301L	nonsynonymous SNV		.	.	.	.	.	.	rs370371800	.	.	.	4
chr8	11990624	T	C	hom	exonic	USP17L7	USP17L7:NM_001256869:exon1:c.A895G:p.K299E	nonsynonymous SNV		.	.	.	.	.	.	rs117044628	.	.	.	4
chr19	19790878	TA	-	het	exonic	ZNF101	ZNF101:NM_001300949:exon4:c.720_721del:p.H240fs,ZNF101:NM_033204:exon4:c.1080_1081del:p.H360fs	frameshift deletion		.	.	.	.	.	.	.	.	.	.	4
chr19	44778796	GTTG	ATA	hom	exonic	ZNF233	ZNF233:NM_001207005:exon5:c.1983_1986ATA,ZNF233:NM_181756:exon5:c.1983_1986ATA	frameshift substitution		.	.	.	.	.	.	rs386809645	.	.	.	4
chr2	133075475	CAATC	TAAT	het	exonic	ZNF806	ZNF806:NM_001304449:exon4:c.936_940TAAT	frameshift substitution		.	.	.	.	.	.	.	.	.	.	4
chr9	100777705	G	A	het	exonic	ANP32B	ANP32B:NM_006401:exon7:c.G748A:p.D250N	nonsynonymous SNV		.	.	.	.	.	.	rs76167314	.	.	D	3
chr12	14976419	AT	-	het	exonic	C12orf60	C12orf60:NM_175874:exon2:c.550_551del:p.M184fs	frameshift deletion		.	.	.	.	.	.	.	.	.	.	3
chr3	138668459	GCATTCGAAG	-	het	exonic	FOXL2NB	FOXL2NB:NM_001040061:exon2:c.198_207del:p.R66fs	frameshift deletion		.	.	.	.	.	.	.	.	.	.	3
chr9	139235483	C	-	het	exonic	GPSM1	GPSM1:NM_015597:exon9:c.1240delC:p.P414fs	frameshift deletion		.	.	.	.	.	.	.	.	.	.	3
chr6	168377029	G	A	het	exonic	HGC6.3	HGC6.3:NM_001129895:exon1:c.C304T:p.P102S	nonsynonymous SNV		.	.	.	.	.	.	rs762609622	.	.	.	3
chr3	178960768	T	-	het	exonic	KCNMB3	KCNMB3:NM_171830:exon3:c.752delA:p.K251fs,KCNMB3:NM_014407:exon4:c.764delA:p.K255fs,KCNMB3:NM_171828:exon4:c.758delA:p.K253fs,KCNMB3:NM_171829:exon4:c.698delA:p.K233fs	frameshift deletion		.	.	.	.	.	.	.	.	.	.	3
chr19	89698	G	A	hom	exonic	KIR2DL5A	KIR2DL5B:NM_001018081:exon4:c.G583A:p.G195S,KIR2DL5A:NM_020535:exon4:c.G583A:p.G195S	nonsynonymous SNV		.	.	.	.	.	.	.	.	.	.	3
chr17	39595484	G	A	het	exonic	KRT38	KRT38:NM_006771:exon3:c.C703T:p.Q235X	stopgain		.	.	.	.	.	.	rs148768443	.	D	.	3
chr3	195453019	C	-	het	exonic	MUC20	MUC20:NM_001282506:exon2:c.1545delC:p.A515fs,MUC20:NM_001291833:exon4:c.1032delC:p.A344fs,MUC20:NM_020790:exon4:c.1089delC:p.A363fs,MUC20:NM_152673:exon4:c.1032delC:p.A344fs	frameshift deletion		.	.	.	.	.	.	.	.	.	.	3
chr3	195511822	G	T	het	exonic	MUC4	MUC4:NM_018406:exon2:c.C6629A:p.P2210H	nonsynonymous SNV		.	.	.	.	.	.	rs200327729	.	.	D	3
chr2	206641241	GCAC	-	het	exonic	NRP2	NRP2:NM_018534:exon16:c.2712_2715del:p.S904fs,NRP2:NM_201267:exon16:c.2697_2700del:p.S899fs	frameshift deletion		.	.	.	.	.	.	.	.	.	.	3
chr11	4945358	GT	-	het	exonic	OR51G1	OR51G1:NM_001005237:exon1:c.211_212del:p.T71fs	frameshift deletion		.	.	.	.	.	.	.	.	.	.	3
chr11	5809808	A	-	het	exonic	OR52N1	OR52N1:NM_001001913:exon1:c.239delT:p.L80fs	frameshift deletion		.	.	.	.	.	.	.	.	.	.	3
chr7	18066969	TACAA	-	het	exonic	PRPS1L1	PRPS1L1:NM_175886:exon1:c.433_437del:p.L145fs	frameshift deletion		.	.	.	.	.	.	.	.	.	.	3
chr7	56087293	C	-	het	exonic	PSPH	PSPH:NM_004577:exon5:c.275delG:p.R92fs	frameshift deletion		.	.	.	.	.	.	.	.	.	.	3
chr6	155054639	T	G	het	exonic;splicing	SCAF8	SCAF8:NM_001286188:exon1:c.T83G:p.V28G	nonsynonymous SNV		.	.	.	.	.	.	.	.	.	.	3
chrX	118603708	-	G	het	exonic	SLC25A5	SLC25A5:NM_001152:exon2:c.196dupG:p.G66fs	frameshift insertion		.	.	.	.	.	.	.	.	.	.	3
chr16	1306561	G	-	het	exonic	TPSD1	TPSD1:NM_012217:exon2:c.127delG:p.E43fs	frameshift deletion		.	.	.	.	.	.	.	.	.	.	3
chr7	64168493	G	T	het	exonic	ZNF107	ZNF107:NM_001282360:exon3:c.G1922T:p.G641V,ZNF107:NM_001282359:exon4:c.G2018T:p.G673V,ZNF107:NM_001013746:exon5:c.G1811T:p.G604V,ZNF107:NM_016220:exon7:c.G1811T:p.G604V	nonsynonymous SNV		0.00239617	.	0.007	0.0043	.	0.0045	rs117361085	.	.	D	3
chr19	23159400	T	C	het	exonic	ZNF728	ZNF728:NM_001267716:exon4:c.A739G:p.K247E	nonsynonymous SNV		0.00638978	.	0.0229	0.0058	0.001	.	rs2116933	.	.	.	3
chr19	9801442	TCTCC	-	het	exonic	ZNF812	ZNF812:NM_001199814:exon6:c.733_737del:p.G245fs	frameshift deletion		.	.	.	.	.	.	.	.	.	.	3
chr17	67190538	CAGA	-	het	exonic	ABCA10	ABCA10:NM_080282:exon13:c.1330_1333del:p.S444fs	frameshift deletion		.	.	.	.	.	.	.	.	.	.	2
chr2	98129707	G	T	hom	exonic	ANKRD36B	ANKRD36B:NM_025190:exon38:c.C2741A:p.P914Q	nonsynonymous SNV		.	.	.	.	.	.	.	.	.	.	2
chr2	96592982	T	C	het	exonic	ANKRD36C	ANKRD36C:NM_001310154:exon28:c.A1919G:p.E640G	nonsynonymous SNV		.	.	.	.	.	.	rs758839836	.	D	.	2
chr21	11049596	C	T	het	exonic	BAGE2	BAGE3:NM_182481:exon4:c.G305A:p.C102Y,BAGE2:NM_182482:exon4:c.G305A:p.C102Y	nonsynonymous SNV		.	.	.	.	.	.	rs28571918	.	.	.	2
chr16	81323953	G	C	hom	exonic	BCO1	BCO1:NM_017429:exon11:c.G1415C:p.G472A	nonsynonymous SNV		0.00179712	.	0.008	0.0014	.	0.0078	rs143238312	.	.	D	2
chr2	43903034	G	A	het	exonic	C1GALT1C1L	C1GALT1C1L:NM_001101330:exon1:c.C428T:p.P143L	nonsynonymous SNV		0.00519169	0.0023	0.0099	0.0043	.	0.0095	rs80263019	.	.	.	2
chr4	159836467	C	T	het	exonic	C4orf45	C4orf45:NM_152543:exon4:c.G401A:p.R134H	nonsynonymous SNV		0.00599042	0.0008	0.0119	0.0202	0.003	0.0082	rs10517695	.	.	D	2
chr7	31614260	T	C	het	exonic	CCDC129	CCDC129:NM_194300:exon6:c.T502C:p.F168L,CCDC129:NM_001257968:exon7:c.T580C:p.F194L,CCDC129:NM_001257967:exon8:c.T532C:p.F178L	nonsynonymous SNV		.	.	.	.	.	0.0002	rs370670531	.	.	D	2
chr3	113729788	G	-	het	exonic	CCDC191	CCDC191:NM_020817:exon9:c.1244delC:p.A415fs	frameshift deletion		.	.	.	.	.	.	.	.	.	.	2
chr11	58891963	T	-	het	exonic	FAM111B	FAM111B:NM_001142704:exon2:c.303delT:p.V101fs,FAM111B:NM_001142703:exon3:c.303delT:p.V101fs,FAM111B:NM_198947:exon4:c.393delT:p.V131fs	frameshift deletion		.	.	.	.	.	.	.	.	.	.	2
chr9	35562398	-	AGTT	het	exonic	FAM166B	FAM166B:NM_001099951:exon5:c.649_650insAACT:p.X217delinsX,FAM166B:NM_001287239:exon5:c.671_672insAACT:p.L224fs	frameshift insertion		.	.	.	.	.	.	.	.	.	.	2
chr12	49997088	C	T	het	exonic	FAM186B	FAM186B:NM_032130:exon3:c.G385A:p.E129K	nonsynonymous SNV		0.00139776	.	0.005	0.0029	.	0.004	rs139836554	.	.	D	2
chr15	63889602	T	A	het	exonic	FBXL22	FBXL22:NM_203373:exon1:c.T11A:p.L4Q	nonsynonymous SNV		0.00379393	.	0.0149	0.0014	.	0.0065	rs143466490	.	D	.	2
chr19	38875072	G	A	het	exonic	GGN	GGN:NM_152657:exon4:c.C1939T:p.Q647X	stopgain		0.00499201	.	0.0149	0.0101	.	0.0089	rs62123481	.	D	.	2
chr1	35227009	GTCT	-	het	exonic	GJB4	GJB4:NM_153212:exon2:c.154_157del:p.V52fs	frameshift deletion		.	.	.	.	.	.	.	.	.	.	2
chr15	23685080	G	C	hom	exonic	GOLGA6L2	GOLGA6L2:NM_001304388:exon8:c.C2542G:p.P848A	nonsynonymous SNV		.	.	.	.	.	.	.	.	.	.	2
chr15	85787959	G	T	hom	exonic	GOLGA6L3	GOLGA6L3:NM_001310153:exon6:c.G738T:p.Q246H	nonsynonymous SNV		.	.	.	.	.	.	rs62020899	.	.	.	2
chr15	30905994	G	A	hom	exonic	GOLGA8H	GOLGA8H:NM_001282490:exon16:c.G1390A:p.E464K	nonsynonymous SNV		.	.	.	.	.	.	rs199794386	.	.	.	2
chr18	56897673	AAGG	-	het	exonic	GRP	GRP:NM_001012512:exon3:c.399_402del:p.G133fs,GRP:NM_001012513:exon3:c.401_404del:p.E134fs,GRP:NM_002091:exon3:c.420_423del:p.G140fs	frameshift deletion		.	.	.	.	.	.	.	.	.	.	2
chr12	66704274	GCA	CC	het	exonic	HELB	HELB:NM_033647:exon4:c.1566_1568CC	frameshift substitution		.	.	.	.	.	.	.	.	.	.	2
chr2	129075877	G	T	het	exonic	HS6ST1	HS6ST1:NM_004807:exon1:c.C261A:p.D87E	nonsynonymous SNV		.	.	.	.	.	.	rs200979099	.	.	D	2
chr9	27524369	-	GTTT	het	exonic	IFNK	IFNK:NM_020124:exon1:c.35_36insGTTT:p.L12fs	frameshift insertion		.	.	.	.	.	.	.	.	.	.	2
chr12	26596572	GT	-	het	exonic	ITPR2	ITPR2:NM_002223:exon46:c.6353_6354del:p.H2118fs	frameshift deletion		.	.	.	.	.	.	.	.	.	.	2
chr15	79755583	C	T	het	exonic	KIAA1024	KIAA1024:NM_015206:exon3:c.C2473T:p.R825W	nonsynonymous SNV		0.00139776	.	0.004	0.0014	.	0.0029	rs61746211	.	.	D	2
chr9	139748278	CCTGTGGCAGAGCACAGGGC	-	het	exonic	MAMDC4	MAMDC4:NM_206920:exon5:c.504_523del:p.T168fs	frameshift deletion		.	.	.	.	.	.	.	.	.	.	2
chr14	24683268	A	-	het	exonic	MDP1	MDP1:NM_001199821:exon5:c.353delT:p.F118fs	frameshift deletion		.	.	.	.	.	.	.	.	.	.	2
chr10	129914787	C	T	het	exonic	MKI67	MKI67:NM_001145966:exon6:c.G368A:p.R123H,MKI67:NM_002417:exon6:c.G368A:p.R123H	nonsynonymous SNV		0.00279553	0.0008	0.008	0.0014	0.001	0.0094	rs41306644	.	.	D	2
chr16	74709596	CTGT	-	het	exonic	MLKL	MLKL:NM_152649:exon8:c.1102_1105del:p.T368fs	frameshift deletion		.	.	.	.	.	.	.	.	.	.	2
chr11	102667448	A	-	het	exonic	MMP1	MMP1:NM_001145938:exon4:c.374delT:p.I125fs,MMP1:NM_002421:exon4:c.572delT:p.I191fs	frameshift deletion		.	.	.	.	.	.	.	.	.	.	2
chr11	47640435	-	GTCT	het	exonic	MTCH2	MTCH2:NM_001317232:exon12:c.834_835insAGAC:p.K279fs,MTCH2:NM_001317233:exon12:c.417_418insAGAC:p.K140fs,MTCH2:NM_014342:exon13:c.861_862insAGAC:p.K288fs	frameshift insertion		.	.	.	.	.	.	.	.	.	.	2
chr7	100551035	G	C	het	exonic	MUC3A	MUC3A:NM_005960:exon2:c.G1616C:p.S539T	nonsynonymous SNV		.	.	.	.	.	.	rs62483695	.	.	.	2
chr3	195511937	C	T	het	exonic	MUC4	MUC4:NM_018406:exon2:c.G6514A:p.G2172S	nonsynonymous SNV		.	.	.	.	.	.	rs201509113	.	.	D	2
chrX	71358432	T	C	het	exonic	NHSL2	NHSL2:NM_001013627:exon6:c.T1034C:p.L345P	nonsynonymous SNV		0.0013245	.	0.0065	.	.	0.0017	rs192452899	.	.	D	2
chr16	50763780	-	C	het	exonic	NOD2	NOD2:NM_001293557:exon10:c.2937dupC:p.A979fs,NOD2:NM_022162:exon11:c.3018dupC:p.A1006fs	frameshift insertion		.	.	.	.	.	.	.	.	.	.	2
chr13	25889495	G	A	het	exonic	NUP58	NUP58:NM_001008564:exon5:c.G539A:p.G180E,NUP58:NM_014089:exon6:c.G575A:p.G192E	nonsynonymous SNV		0.00179712	.	0.005	0.0058	.	0.0042	rs35924025	.	.	D	2
chr1	248525329	CA	TACG	het	exonic	OR2T4	OR2T4:NM_001004696:exon1:c.447_448TACG	frameshift substitution		.	.	.	.	.	.	.	.	.	.	2
chr11	5364543	AGCCCCAGGTCTGTGGC	-	het	exonic	OR51B5	OR51B5:NM_001005567:exon5:c.196_212del:p.A66fs	frameshift deletion		.	.	.	.	.	.	.	.	.	.	2
chr11	56344845	ATTGAAGC	-	het	exonic	OR5M10	OR5M10:NM_001004741:exon1:c.346_353del:p.A116fs	frameshift deletion		.	.	.	.	.	.	.	.	.	.	2
chr11	124135140	C	T	het	exonic	OR8G5	OR8G5:NM_001005198:exon1:c.C418T:p.L140F	nonsynonymous SNV		0.00778754	.	0.0109	0.0086	0.001	0.0096	rs62622835	.	.	.	2
chr11	55861279	T	-	het	exonic	OR8I2	OR8I2:NM_001003750:exon1:c.496delT:p.L166fs	frameshift deletion		.	.	.	.	.	.	.	.	.	.	2
chr6	138539185	-	G	het	exonic	PBOV1	PBOV1:NM_021635:exon1:c.347dupC:p.T116fs	frameshift insertion		.	.	.	.	.	.	.	.	.	.	2
chr4	89442924	G	C	het	exonic	PIGY	PIGY:NM_001042616:exon2:c.C17G:p.P6R	nonsynonymous SNV		0.00239617	0.0008	0.008	0.0043	.	0.0032	rs143548787	.	D	.	2
chr7	102944372	GAGA	-	het	exonic	PMPCB	PMPCB:NM_004279:exon5:c.541_544del:p.E181fs	frameshift deletion		.	.	.	.	.	.	.	.	.	.	2
chr19	43433676	G	C	het	exonic	PSG7	PSG7:NM_001206650:exon2:c.C261G:p.N87K,PSG7:NM_001290042:exon3:c.C84G:p.N28K	nonsynonymous SNV		0.00439297	.	0.008	0.0043	0.0079	0.0055	rs146569565	.	.	.	2
chr19	52131256	-	G	het	exonic	SIGLEC5	SIGLEC5:NM_003830:exon5:c.827dupC:p.P276fs	frameshift insertion		0.000798722	.	0.003	0.0014	.	0.0026	rs149243374	.	.	.	2
chr9	90744936	T	C	het	exonic	SPATA31C2	SPATA31C2:NM_001166137:exon4:c.A3016G:p.I1006V	nonsynonymous SNV		.	.	.	.	.	.	rs200880066	.	.	.	2
chr9	94794623	T	C	het	exonic	SPTLC1	SPTLC1:NM_001281303:exon15:c.A1514G:p.K505R	nonsynonymous SNV		0.00119808	0.003	0.001	0.0014	.	.	rs189582528	.	.	.	2
chrX	24382453	G	C	het	exonic	SUPT20HL1	SUPT20HL1:NM_001136234:exon1:c.G1576C:p.A526P	nonsynonymous SNV		.	.	.	.	.	.	rs112697166	.	.	.	2
chrX	99931103	C	T	het	exonic	SYTL4	SYTL4:NM_001174068:exon17:c.G1938A:p.M646I,SYTL4:NM_001129896:exon18:c.G1938A:p.M646I,SYTL4:NM_080737:exon19:c.G1938A:p.M646I	nonsynonymous SNV		0.000794702	.	0.0026	0.0019	.	0.0039	rs143469082	.	.	D	2
chr12	11244067	-	TT	hom	exonic	TAS2R43	TAS2R43:NM_176884:exon1:c.761_762insAA:p.S254fs	frameshift insertion		.	.	.	.	.	.	.	.	.	.	2
chr11	89819885	ACGC	TCGCT	hom	exonic	UBTFL1	UBTFL1:NM_001143975:exon1:c.768_771TCGCT	frameshift substitution		.	.	.	.	.	.	.	.	.	.	2
chr5	121488637	T	-	het	exonic	ZNF474	ZNF474:NM_207317:exon2:c.952delT:p.L318X	stopgain		.	.	.	.	.	.	.	.	.	.	2
chr18	14105272	G	-	het	exonic	ZNF519	ZNF519:NM_145287:exon3:c.1267delC:p.Q423fs	frameshift deletion		0.000998403	.	0.003	.	.	0.0018	rs528483771	.	.	.	2
chr3	44540766	C	T	het	exonic	ZNF852	ZNF852:NM_001287349:exon5:c.G1501A:p.G501R	nonsynonymous SNV		0.0081869	.	0.0278	0.0159	.	.	rs62251380	.	D	.	2
chr19	53410226	T	G	het	exonic	ZNF888	ZNF888:NM_001310127:exon3:c.A1349C:p.Q450P	nonsynonymous SNV		0.00678914	0.0023	0.0249	0.0029	.	.	rs111819213	.	.	.	2

## Sheet: Sheet1
chr17	45234406	45234407	A	-	1		chr17	45234407	45234407	A	-	1
chr19	45016991	45016992	T	-	2		chr19	45016992	45016992	T	-	2
chr11	46342260	46342261	-	G	3		chr11	46342261	46342261	-	G	3
chr1	156565049	156565050	-	CA	4		chr1	156565050	156565050	-	CA	4
chr1	13183510	13183511	T	C	5		chr1	13183511	13183511	T	C	5
chr10	7605078	7605079	C	-	6		chr10	7605079	7605079	C	-	6
chr21	32201970	32201971	A	-	7		chr21	32201971	32201971	A	-	7
chr11	112832340	112832341	C	-	8		chr11	112832341	112832341	C	-	8
chr16	3602228	3602229	G	-	9		chr16	3602229	3602229	G	-	9
chr1	17718672	17718673	G	-	10		chr1	17718673	17718673	G	-	10
chr2	131414175	131414176	C	T	11		chr2	131414176	131414176	C	T	11
chr17	7470286	7470287	A	-	12		chr17	7470287	7470287	A	-	12
chr11	118898436	118898437	C	-	13		chr11	118898437	118898437	C	-	13
chr3	50251834	50251835	-	G	14		chr3	50251835	50251835	-	G	14
chr2	133074875	133074876	A	G	15		chr2	133074876	133074876	A	G	15
chr2	133075026	133075027	G	A	16		chr2	133075027	133075027	G	A	16
chr2	133075103	133075104	C	T	17		chr2	133075104	133075104	C	T	17
chr2	133075638	133075639	G	T	18		chr2	133075639	133075639	G	T	18
chr2	133076118	133076119	A	-	19		chr2	133076119	133076119	A	-	19
chr2	133076205	133076206	C	T	20		chr2	133076206	133076206	C	T	20
chr2	133076228	133076229	A	G	21		chr2	133076229	133076229	A	G	21
chr2	96593015	96593016	C	A	22		chr2	96593016	96593016	C	A	22
chr10	116931101	116931102	-	TT	23		chr10	116931102	116931102	-	TT	23
chr21	11058225	11058226	G	C	24		chr21	11058226	11058226	G	C	24
chr5	156721864	156721865	-	C	25		chr5	156721865	156721865	-	C	25
chr1	248801604	248801605	-	AC	26		chr1	248801605	248801605	-	AC	26
chr8	38827186	38827187	C	-	27		chr8	38827187	38827187	C	-	27
chr17	26727722	26727723	A	-	28		chr17	26727723	26727723	A	-	28
chr7	149476667	149476668	-	C	29		chr7	149476668	149476668	-	C	29
chrX	104464282	104464283	C	-	30		chrX	104464283	104464283	C	-	30
chr2	133075206	133075207	C	T	31		chr2	133075207	133075207	C	T	31
chr2	133075281	133075282	T	C	32		chr2	133075282	133075282	T	C	32
chr2	133075663	133075664	T	G	33		chr2	133075664	133075664	T	G	33
chr2	133075673	133075674	G	C	34		chr2	133075674	133075674	G	C	34
chr2	133075725	133075726	A	G	35		chr2	133075726	133075726	A	G	35
chr2	133076031	133076032	T	G	36		chr2	133076032	133076032	T	G	36
chr2	133076154	133076155	G	A	37		chr2	133076155	133076155	G	A	37
chr2	133076220	133076221	G	A	38		chr2	133076221	133076221	G	A	38
chr2	96525717	96525718	G	TT	39		chr2	96525718	96525718	G	TT	39
chr2	133074744	133074745	A	T	40		chr2	133074745	133074745	A	T	40
chr2	133074758	133074759	A	C	41		chr2	133074759	133074759	A	C	41
chr2	133075385	133075386	G	A	42		chr2	133075386	133075386	G	A	42
chr2	133075905	133075906	-	A	43		chr2	133075906	133075906	-	A	43
chr3	129814935	129814936	C	-	44		chr3	129814936	129814936	C	-	44
chr3	130190721	130190722	T	-	45		chr3	130190722	130190722	T	-	45
chr7	100612960	100612961	G	C	46		chr7	100612961	100612961	G	C	46
chr1	248801945	248801952	AGCACGC	-	47		chr1	248801946	248801952	AGCACGC	-	47
chr5	149374880	149374881	T	-	48		chr5	149374881	149374881	T	-	48
chrY	21154465	21154466	T	A	49		chrY	21154466	21154466	T	A	49
chr11	124096246	124096247	G	A	50		chr11	124096247	124096247	G	A	50
chr19	52004792	52004793	-	C	51		chr19	52004793	52004793	-	C	51
chr2	133074726	133074727	T	G	52		chr2	133074727	133074727	T	G	52
chr1	145296477	145296478	G	T	53		chr1	145296478	145296478	G	T	53
chr8	101717236	101717237	C	T	54		chr8	101717237	101717237	C	T	54
chr2	133070448	133070449	T	C	55		chr2	133070449	133070449	T	C	55
chr2	133074717	133074718	A	C	56		chr2	133074718	133074718	A	C	56
chr2	133075068	133075069	A	G	57		chr2	133075069	133075069	A	G	57
chr2	133075479	133075480	C	-	58		chr2	133075480	133075480	C	-	58
chr19	1037646	1037647	C	-	59		chr19	1037647	1037647	C	-	59
chr8	101717219	101717220	C	T	60		chr8	101717220	101717220	C	T	60
chrX	135960146	135960147	-	AA	61		chrX	135960147	135960147	-	AA	61
chr3	75786761	75786762	C	-	62		chr3	75786762	75786762	C	-	62
chr2	133070507	133070508	G	T	63		chr2	133070508	133070508	G	T	63
chr7	143270171	143270172	A	G	64		chr7	143270172	143270172	A	G	64
chr1	201178818	201178819	G	A	65		chr1	201178819	201178819	G	A	65
chr3	190106072	190106074	GG	C	66		chr3	190106073	190106074	GG	C	66
chr16	81242148	81242151	TTT	C	67		chr16	81242149	81242151	TTT	C	67
chr3	195509973	195509974	A	G	68		chr3	195509974	195509974	A	G	68
chr5	175811093	175811094	-	GT	69		chr5	175811094	175811094	-	GT	69
chr1	247615262	247615263	A	-	70		chr1	247615263	247615263	A	-	70
chr11	48346522	48346523	C	T	71		chr11	48346523	48346523	C	T	71
chr12	55523587	55523588	T	-	72		chr12	55523588	55523588	T	-	72
chr8	101724993	101724994	-	A	73		chr8	101724994	101724994	-	A	73
chr2	133070555	133070556	T	C	74		chr2	133070556	133070556	T	C	74
chr19	44351167	44351173	GAGATG	-	75		chr19	44351168	44351173	GAGATG	-	75
chr2	98129743	98129744	C	T	76		chr2	98129744	98129744	C	T	76
chr14	20181501	20181502	C	T	77		chr14	20181502	20181502	C	T	77
chr11	5172796	5172797	-	C	78		chr11	5172797	5172797	-	C	78
chr8	101724622	101724623	-	A	79		chr8	101724623	101724623	-	A	79
chr4	152201023	152201024	-	AGGTC	80		chr4	152201024	152201024	-	AGGTC	80
chr17	6555547	6555548	-	G	81		chr17	6555548	6555548	-	G	81
chr12	42499813	42499817	GTAA	ATT	82		chr12	42499814	42499817	GTAA	ATT	82
chr19	4499633	4499648	GCTGGCCGGGGAGGA	-	83		chr19	4499634	4499648	GCTGGCCGGGGAGGA	-	83
chr6	168376879	168376880	-	G	84		chr6	168376880	168376880	-	G	84
chr6	168376881	168376882	-	T	85		chr6	168376882	168376882	-	T	85
chr14	20528449	20528468	ATAGATTTGCTCACTGACC	-	86		chr14	20528450	20528468	ATAGATTTGCTCACTGACC	-	86
chr11	4389405	4389406	G	-	87		chr11	4389406	4389406	G	-	87
chr8	101724626	101724628	TT	-	88		chr8	101724627	101724628	TT	-	88
chr13	25671333	25671334	A	-	89		chr13	25671334	25671334	A	-	89
chr2	175292581	175292594	CAAATTTATCAGT	-	90		chr2	175292582	175292594	CAAATTTATCAGT	-	90
chr7	38299726	38299727	T	C	91		chr7	38299727	38299727	T	C	91
chr1	248059780	248059781	-	A	92		chr1	248059781	248059781	-	A	92
chr11	56380551	56380555	AGAC	-	93		chr11	56380552	56380555	AGAC	-	93
chr13	25671311	25671316	ATGAT	-	94		chr13	25671312	25671316	ATGAT	-	94
chr13	25671368	25671369	G	T	95		chr13	25671369	25671369	G	T	95
chr3	108476001	108476002	-	GGGATTAG	96		chr3	108476002	108476002	-	GGGATTAG	96
chr14	74060507	74060511	CTCT	ATCTTCAA	97		chr14	74060508	74060511	CTCT	ATCTTCAA	97
chr2	112614428	112614429	G	A	98		chr2	112614429	112614429	G	A	98
chr21	34860755	34860760	ATTAA	-	99		chr21	34860756	34860760	ATTAA	-	99
chr19	120466	120467	T	A	100		chr19	120467	120467	T	A	100
chr19	9236703	9236704	-	TGGTA	101		chr19	9236704	9236704	-	TGGTA	101
chr17	37358634	37358637	CGG	A	102		chr17	37358635	37358637	CGG	A	102
chr3	125725273	125725277	ACAA	-	103		chr3	125725274	125725277	ACAA	-	103
chr7	149503921	149503925	ATAG	-	104		chr7	149503922	149503925	ATAG	-	104
chr20	34215235	34215236	-	A	105		chr20	34215236	34215236	-	A	105
chr1	201180139	201180140	C	T	106		chr1	201180140	201180140	C	T	106
chr19	115132	115133	A	G	107		chr19	115133	115133	A	G	107
chr7	151945070	151945071	-	T	108		chr7	151945071	151945071	-	T	108
chr6	66014571	66014572	A	G	109		chr6	66014572	66014572	A	G	109
chr3	195508107	195508108	G	A	110		chr3	195508108	195508108	G	A	110
chr11	76895771	76895793	GAGGCGGGGACACCAGGGCCTG	-	111		chr11	76895772	76895793	GAGGCGGGGACACCAGGGCCTG	-	111
chr3	75790810	75790814	GTCC	TTTCT	112		chr3	75790811	75790814	GTCC	TTTCT	112
chr10	21435341	21435345	ACTC	-	113		chr10	21435342	21435345	ACTC	-	113
chrY	21154425	21154426	G	A	114		chrY	21154426	21154426	G	A	114
chr15	85787909	85787910	G	A	115		chr15	85787910	85787910	G	A	115
chr2	129026226	129026227	G	T	116		chr2	129026227	129026227	G	T	116
chr1	201178903	201178904	A	G	117		chr1	201178904	201178904	A	G	117
chr19	99655	99656	C	G	118		chr19	99656	99656	C	G	118
chr8	7218631	7218632	C	T	119		chr8	7218632	7218632	C	T	119
chr2	98129816	98129817	T	C	120		chr2	98129817	98129817	T	C	120
chr8	145738768	145738769	G	-	121		chr8	145738769	145738769	G	-	121
chr12	51740408	51740416	TAAAGGAC	GGAAGCG	122		chr12	51740409	51740416	TAAAGGAC	GGAAGCG	122
chr19	49447749	49447751	AG	-	123		chr19	49447750	49447751	AG	-	123
chr19	89631	89632	A	G	124		chr19	89632	89632	A	G	124
chr19	99664	99665	T	G	125		chr19	99665	99665	T	G	125
chr3	195505854	195505855	G	T	126		chr3	195505855	195505855	G	T	126
chr3	195507261	195507262	T	G	127		chr3	195507262	195507262	T	G	127
chr4	177106010	177106014	CTCT	-	128		chr4	177106011	177106014	CTCT	-	128
chr7	99662512	99662516	AGTT	-	129		chr7	99662513	99662516	AGTT	-	129
chr19	23927742	23927744	AC	-	130		chr19	23927743	23927744	AC	-	130
chr17	67145195	67145197	AG	-	131		chr17	67145196	67145197	AG	-	131
chr10	51768675	51768677	AA	-	132		chr10	51768676	51768677	AA	-	132
chr2	96610920	96610923	TTC	GTG	133		chr2	96610921	96610923	TTC	GTG	133
chr3	46414944	46414976	CAGTCAGTATCAATTCTGGAAGAATTTCCAGA	-	134		chr3	46414945	46414976	CAGTCAGTATCAATTCTGGAAGAATTTCCAGA	-	134
chr10	125780757	125780759	GG	C	135		chr10	125780758	125780759	GG	C	135
chr4	1388624	1388625	-	AC	136		chr4	1388625	1388625	-	AC	136
chr4	101108875	101108877	TT	C	137		chr4	101108876	101108877	TT	C	137
chr9	34893045	34893047	CC	G	138		chr9	34893046	34893047	CC	G	138
chr15	85788520	85788521	G	A	139		chr15	85788521	85788521	G	A	139
chr15	28518111	28518115	CTTC	ATT	140		chr15	28518112	28518115	CTTC	ATT	140
chr1	201178964	201178965	A	G	141		chr1	201178965	201178965	A	G	141
chr1	175129954	175129955	G	T	142		chr1	175129955	175129955	G	T	142
chr19	123887	123888	C	T	143		chr19	123888	123888	C	T	143
chr19	102266	102267	C	G	144		chr19	102267	102267	C	G	144
chr19	102312	102313	G	C	145		chr19	102313	102313	G	C	145
chr19	71144	71145	G	C	146		chr19	71145	71145	G	C	146
chr19	71172	71173	A	G	147		chr19	71173	71173	A	G	147
chr3	10049097	10049098	T	G	148		chr3	10049098	10049098	T	G	148
chr3	195511876	195511877	G	A	149		chr3	195511877	195511877	G	A	149
chr9	107367665	107367667	CG	-	150		chr9	107367666	107367667	CG	-	150
chr16	3406757	3406758	T	-	151		chr16	3406758	3406758	T	-	151
chr5	140772899	140772900	C	-	152		chr5	140772900	140772900	C	-	152
chr1	144923729	144923730	T	-	153		chr1	144923730	144923730	T	-	153
chr19	1531870	1531871	A	C	154		chr19	1531871	1531871	A	C	154
chr2	37480320	37480321	-	T	155		chr2	37480321	37480321	-	T	155
chr19	43268141	43268142	G	-	156		chr19	43268142	43268142	G	-	156
chr8	11990616	11990617	C	A	157		chr8	11990617	11990617	C	A	157
chr8	11990623	11990624	T	C	158		chr8	11990624	11990624	T	C	158
chr19	19790877	19790879	TA	-	159		chr19	19790878	19790879	TA	-	159
chr19	44778795	44778799	GTTG	ATA	160		chr19	44778796	44778799	GTTG	ATA	160
chr2	133075474	133075479	CAATC	TAAT	161		chr2	133075475	133075479	CAATC	TAAT	161
chr9	100777704	100777705	G	A	162		chr9	100777705	100777705	G	A	162
chr12	14976418	14976420	AT	-	163		chr12	14976419	14976420	AT	-	163
chr3	138668458	138668468	GCATTCGAAG	-	164		chr3	138668459	138668468	GCATTCGAAG	-	164
chr9	139235482	139235483	C	-	165		chr9	139235483	139235483	C	-	165
chr6	168377028	168377029	G	A	166		chr6	168377029	168377029	G	A	166
chr3	178960767	178960768	T	-	167		chr3	178960768	178960768	T	-	167
chr19	89697	89698	G	A	168		chr19	89698	89698	G	A	168
chr17	39595483	39595484	G	A	169		chr17	39595484	39595484	G	A	169
chr3	195453018	195453019	C	-	170		chr3	195453019	195453019	C	-	170
chr3	195511821	195511822	G	T	171		chr3	195511822	195511822	G	T	171
chr2	206641240	206641244	GCAC	-	172		chr2	206641241	206641244	GCAC	-	172
chr11	4945357	4945359	GT	-	173		chr11	4945358	4945359	GT	-	173
chr11	5809807	5809808	A	-	174		chr11	5809808	5809808	A	-	174
chr7	18066968	18066973	TACAA	-	175		chr7	18066969	18066973	TACAA	-	175
chr7	56087292	56087293	C	-	176		chr7	56087293	56087293	C	-	176
chr6	155054638	155054639	T	G	177		chr6	155054639	155054639	T	G	177
chrX	118603707	118603708	-	G	178		chrX	118603708	118603708	-	G	178
chr16	1306560	1306561	G	-	179		chr16	1306561	1306561	G	-	179
chr7	64168492	64168493	G	T	180		chr7	64168493	64168493	G	T	180
chr19	23159399	23159400	T	C	181		chr19	23159400	23159400	T	C	181
chr19	9801441	9801446	TCTCC	-	182		chr19	9801442	9801446	TCTCC	-	182
chr17	67190537	67190541	CAGA	-	183		chr17	67190538	67190541	CAGA	-	183
chr2	98129706	98129707	G	T	184		chr2	98129707	98129707	G	T	184
chr2	96592981	96592982	T	C	185		chr2	96592982	96592982	T	C	185
chr21	11049595	11049596	C	T	186		chr21	11049596	11049596	C	T	186
chr16	81323952	81323953	G	C	187		chr16	81323953	81323953	G	C	187
chr2	43903033	43903034	G	A	188		chr2	43903034	43903034	G	A	188
chr4	159836466	159836467	C	T	189		chr4	159836467	159836467	C	T	189
chr7	31614259	31614260	T	C	190		chr7	31614260	31614260	T	C	190
chr3	113729787	113729788	G	-	191		chr3	113729788	113729788	G	-	191
chr11	58891962	58891963	T	-	192		chr11	58891963	58891963	T	-	192
chr9	35562397	35562398	-	AGTT	193		chr9	35562398	35562398	-	AGTT	193
chr12	49997087	49997088	C	T	194		chr12	49997088	49997088	C	T	194
chr15	63889601	63889602	T	A	195		chr15	63889602	63889602	T	A	195
chr19	38875071	38875072	G	A	196		chr19	38875072	38875072	G	A	196
chr1	35227008	35227012	GTCT	-	197		chr1	35227009	35227012	GTCT	-	197
chr15	23685079	23685080	G	C	198		chr15	23685080	23685080	G	C	198
chr15	85787958	85787959	G	T	199		chr15	85787959	85787959	G	T	199
chr15	30905993	30905994	G	A	200		chr15	30905994	30905994	G	A	200
chr18	56897672	56897676	AAGG	-	201		chr18	56897673	56897676	AAGG	-	201
chr12	66704273	66704276	GCA	CC	202		chr12	66704274	66704276	GCA	CC	202
chr2	129075876	129075877	G	T	203		chr2	129075877	129075877	G	T	203
chr9	27524368	27524369	-	GTTT	204		chr9	27524369	27524369	-	GTTT	204
chr12	26596571	26596573	GT	-	205		chr12	26596572	26596573	GT	-	205
chr15	79755582	79755583	C	T	206		chr15	79755583	79755583	C	T	206
chr9	139748277	139748297	CCTGTGGCAGAGCACAGGGC	-	207		chr9	139748278	139748297	CCTGTGGCAGAGCACAGGGC	-	207
chr14	24683267	24683268	A	-	208		chr14	24683268	24683268	A	-	208
chr10	129914786	129914787	C	T	209		chr10	129914787	129914787	C	T	209
chr16	74709595	74709599	CTGT	-	210		chr16	74709596	74709599	CTGT	-	210
chr11	102667447	102667448	A	-	211		chr11	102667448	102667448	A	-	211
chr11	47640434	47640435	-	GTCT	212		chr11	47640435	47640435	-	GTCT	212
chr7	100551034	100551035	G	C	213		chr7	100551035	100551035	G	C	213
chr3	195511936	195511937	C	T	214		chr3	195511937	195511937	C	T	214
chrX	71358431	71358432	T	C	215		chrX	71358432	71358432	T	C	215
chr16	50763779	50763780	-	C	216		chr16	50763780	50763780	-	C	216
chr13	25889494	25889495	G	A	217		chr13	25889495	25889495	G	A	217
chr1	248525328	248525330	CA	TACG	218		chr1	248525329	248525330	CA	TACG	218
chr11	5364542	5364559	AGCCCCAGGTCTGTGGC	-	219		chr11	5364543	5364559	AGCCCCAGGTCTGTGGC	-	219
chr11	56344844	56344852	ATTGAAGC	-	220		chr11	56344845	56344852	ATTGAAGC	-	220
chr11	124135139	124135140	C	T	221		chr11	124135140	124135140	C	T	221
chr11	55861278	55861279	T	-	222		chr11	55861279	55861279	T	-	222
chr6	138539184	138539185	-	G	223		chr6	138539185	138539185	-	G	223
chr4	89442923	89442924	G	C	224		chr4	89442924	89442924	G	C	224
chr7	102944371	102944375	GAGA	-	225		chr7	102944372	102944375	GAGA	-	225
chr19	43433675	43433676	G	C	226		chr19	43433676	43433676	G	C	226
chr19	52131255	52131256	-	G	227		chr19	52131256	52131256	-	G	227
chr9	90744935	90744936	T	C	228		chr9	90744936	90744936	T	C	228
chr9	94794622	94794623	T	C	229		chr9	94794623	94794623	T	C	229
chrX	24382452	24382453	G	C	230		chrX	24382453	24382453	G	C	230
chrX	99931102	99931103	C	T	231		chrX	99931103	99931103	C	T	231
chr12	11244066	11244067	-	TT	232		chr12	11244067	11244067	-	TT	232
chr11	89819884	89819888	ACGC	TCGCT	233		chr11	89819885	89819888	ACGC	TCGCT	233
chr5	121488636	121488637	T	-	234		chr5	121488637	121488637	T	-	234
chr18	14105271	14105272	G	-	235		chr18	14105272	14105272	G	-	235
chr3	44540765	44540766	C	T	236		chr3	44540766	44540766	C	T	236
chr19	53410225	53410226	T	G	237		chr19	53410226	53410226	T	G	237
